# Supplementary material for: Mental health indicators and their lifestyle associations in German students: a gender-specific multivariable analysis
Source: BMC Public Health. 2022 Jul 25;22:1413. doi: 10.1186/s12889-022-13777-7 (PMC9310374; doi:10.1186/s12889-022-13777-7)
Supplement: Supplementary file 1 — Additional file 1. [file 12889_2022_13777_MOESM1_ESM.csv]

Bogen	V2	V3	V4.1	V4.2	V4.3	V4.4	V4.5	V4.6	V4.7	V4.8	V4.9	V4.10	V5.1	V5.2	V5.3	V5.4	V6.1	V6.2	V6.3	V7	V8	V9	V10.1	V10.2	V10.3	V10.4	V10.5	V10.6	V10.7	V10.8	V10.9	V11	V12.1	V12.2	V12.3	V12.4	V13.1	V13.2	V13.3	V13.4	V13.5	V13.6	V13.7	V13.8	V13.9	V13.10	V13.11	V13.12	V13.13
1	2	3	3	3	3	3	3	3	3	3	3	3	2	2	2	2	2	2	2	1	1	1	6	1	1	6	1	1	6	1	5	1	1	3	1	5	2	4	4	3	4	3	4	4	4	4	4	4	3
2	2	3	3	3	3	3	3	3	3	3	3	3	2	2	2	2	2	2	2	1	1	1	5	2	1	5	2	4	5	3	5	1	1	5	1	4	2	4	4	4	3	4	3	3	3	3	3	3	2
3	2	1	3	3	3	3	3	3	3	3	3	3	2	2	2	2	2	1	2	1	1	1	3	1	3	5	3	4	4	5	4	1	1	4	1	5	4	4	4	2	2	4	2	2	4	4	4	1	2
4	1	3	3	3	3	3	3	3	3	3	3	3	2	2	2	2	2	1	2	2	1	1	3	2	2	5	2	2	5	3	3	2	1	4	1	5	4	4	4	2	3	4	4	3	4	4	4	2	3
5	2	3	2	3	3	3	3	3	3	3	3	3	2	1	2	2	2	1	2	1	4	2	2	3	1	4	2	5	3	4	3	1	3	4	3	4	2	4	3	4	2	2	1	1	2	1	3	1	3
6	3	4	2	3	3	3	3	3	3	3	3	3	2	2	2	1	2	2	2	1	3	2	3	1	1	5	1	3	6	4	2	1	1	4	3	2	1	3	4	4	3	4	4	4	3	4	3	2	2
7	3	4	3	2	2	1	1	2	1	2	2	1	2	2	2	2	2	2	2	1	1	1	5	2	1	5	2	2	6	3	5	1	1	5	1	5	3	4	4	3	4	3	4	2	3	4	4	3	3
8	2	3	3	3	3	3	3	3	3	3	3	3	2	2	2	2	2	2	2	1	2	1	3	2	1	4	2	2	4	3	3	1	1	3	4	4	4	3	4	3	3	4	3	2	3	4	4	2	4
9	3	3	2	3	3	2	3	3	3	3	3	3	2	2	2	2	2	1	1	2	2	2	3	4	3	3	3	3	4	4	3	3	1	3	4	4	3	4	2	2	2	3	2	2	3	4	3	2	2
10	3	3	2	3	3	3	3	3	3	3	3	3	2	2	2	2	2	2	2	2	2	1	4	2	1	4	2	3	4	4	3	2	2	4	3	4	3	3	4	4	3	3	4	3	2	2	4	2	3
11	1	3	3	3	3	3	3	3	3	3	3	3	2	2	2	2	2	2	2	1	1	1	5	1	1	4	3	3	4	3	4	1	1	5	1	5	4	4	4	4	3	4	3	2	4	4	4	3	4
12	3	4	3	3	3	3	3	3	3	3	3	3	2	2	2	2	1	1	1	2	4	2	3	4	2	2	3	3	3	2	3	3					3	4	2	2	2	4	3	2	4	2	4	2	2
13	3	4	2	3	3	3	3	3	3	3	3	3	2	2	2	2	2	1	1	2	1	1	3	4	2	3	2	5	4	5	3	3	1	4	3	4	3	2	3	3	2	4	3	1	3	4	3	2	2
14	1	3	3	3	3	3	3	3	3	3	3	3	2	2	2	2	2	2	2	1	1	1	5	1	1	4	1	1	6	1	4	1	1	3	1	5	4	4	4	4	4	4	4	1	4	4	4	4	4
15	2	2	3	3	3	3	3	3	3	3	3	3	2	2	2	2	2	2	2	1	1	1	5	1	1	5	2	3	5	3	4	1	2	4	1	5	4	4	4	3	3	4	3	2	4	4	4	3	4
16	2	2	3	3	3	3	3	3	3	3	3	3	2	2	2	2	2	1	1	2	1		3	3	5	5	5	3	3	3	3	2	4	2	1	4	4	4	4	4	4	4	4	4	4	3	4	3	3
17	3	2	3	3	3	3	3	3	3	3	3	3	2	2	2	2	1	1	1	3	1	3	3	4	4	5	5	5	3	3	2	3	4	4	3	3	2	3	3	1	1	2	1	1	3	3	2	2	2
18	3	3	3	3	3	3	3	3	3	3	3	3	2	2	2	2	1	2	2	3	1	1	5	3	2	3	2	2	4	1	4	3	1	3	1	4	4	3	3	3	3	2	2	2	4	4	3	4	4
19	3	1	3	3	3	3	3	3	3	3	3	3	2	1	2	2	2	2	2	3	3	2	2	2	2	5	2	1	3	4	2	3	4	2	2	3	3	4	4	3	3	3	2	2	3	3	4	2	3
20	2	3	2	3	3	2	3	3	3	3	3	3	1	2	2	2	1	2	2	2	2	1	4	3	2	4	1	4	3	5	4	2	1	5	1	4	2	4	4	2	2	3	4	3	3	4	3	1	4
21	3	3	2	3	3	3	3	3	3	3	3	3	2	2	2	2	2	1	2	2	2	1	2	3	3	3	3	4	2	4	2	2	2	5	4	4	3	4	4	3	3	4	3	2	4	2	4	2	3
22	3	3	3	3	3	3	3	3	3	3	3	3	2	2	2		2	1	1	2	1	1	4	2	2	3	2	2	3	5	3	1	1	2	1	4	3	3	3	2	2	2	2	2	1	3	2	3	3
23	2	3	3	3	3	3	3	3	3	3	3	3	2	2	2	2	2	1	2	1	1	1	5	1	2	6	2	3	5	4	5	1	5	5	1	5	2	4	3	4	2	4	4	4	4	4	2	2	1
24	3	4	3	3	3	3	3	3	3	3	3	3	2	2	2	2	2	1	1	1	3	3	4	3	2	5	1	2	4	3	3	3	1	5	1	4	4	4	3	4	4	4	2	2	2	2	4	2	4
25	2	2	3	3	3	3	3	3	3	3	3	3	2	1	2	1	2	2	2	1	2	1	4	1	1	4	1	1	5	2	4	1	1	5	2	5	3	4	4	4	4	3	3	4	3	3	4	3	4
26	2	5	2	3	3	2	3	3	3	3	3	3	2	1	2	2	1	1	1	5	6	5	1	2	6	1	6	1	1	2	1	3	1	4	4	2	4	4	4	4	4	3	2	1	4	1	4	4	4
27	3	3	3	3	3	3	3	3	3	3	3	3	2	2	2	2	1	1	2	4	1	1	3	4	1	4	4	4	4	5	2	3	1	4	1	4	3	4	2	2	3	4	4	1	4	4	4	2	4
28	3	2	1	2	2	2	2	2	2	2	2	2	2	2	2	2	1	1	1	1	1	1	3	2	3	3	3	2	3	4	2	1	2	4	2	4	2	4	4	4	3	4	2	2	4	3	4	2	4
29	1	4	3	3	3	3	3	3	3	3	3	3	1	2	1	1	1	2	2	1	2	2	3	4	3	3	3	3	3	3	2	1	1	3	3	4	3	3	3	4	4	4	4	2	4	4	2	3	3
30	2	3	3	3	3	3	3	3	3	3	3	3	2	2	2	2	2	2	2	1	1	1	3	2	2	5	2	2	4	3	4	2	5	3	3	5	4	4	4	4	3	4	4	4	3	3	4	3	3
31	3	2	3	2	2	2	1	3	2	2	1	1	1	2	2	2	2	2	2	3	4	2	4	2	2	3	2	1	5	2	5	3	4	3	2	4	2	3	3	2	3	4	3	4	4	4	3	3	2
32	2	1	3	3	3	3	3	3	3	3	3	3					2	1	1	2	1	2	5	3	1	4	1	3	6	4	5	3	2	4	1	4	1	4	3	4	2		3	3	4	2	2		3
33	1	3	3	3	3	3	3	3	3	3	3	3	2	2	2	2	2	2	2	1	2	1	4	2	1	5	1	3	4	3	4	1	1	4	2	5	1	2	4	4	4	4	4	4	3	4	4	3	4
34	2	1	3	3	3	3	3	2	3	3	3	3	2	2	2	2	2	2	2	1	2	1	5	1	1	5	2	2	5	3	4	1	1	4	1	4	3	3	4	4	3	1	4	4	4	3	4	3	3
35	3	3	2	2	3	2	1	2	1	3	2	1	2	2	2	2	2	2	2	1	3	2	4	3	1	5	2	4	4	4	4	1	2	4	4	4	2	4	4	3	4	3	4	3	4	4	4	4	4
36	2	3	2	2	1	1	1	2	1	3	1	1	2	2	2	2	2	2	2	1	1	1	3	2	1	5	2	4	5	4	3	1	1	2	1	4	2	3	2	4	3	2	4	4	2	1	4	2	4
37	2	1	3	3	3	3	3	3	3	3	3	3	2	2	2	2	2	2	2	1	4	1	5	3	1	4	3	4	5	3	5	3	2	5	2	4	4	4	4	2	3	3	3	2	3	2	4	2	3
38	3	2	1	3	3	3	3	2	3	3	3	3	2	2	2	1	2	2	2	1	4	1	4	5	3	2	3	5	5	6	4	1	1	5	4	4	1	2	2	3	1	4	2	2	2	4	3	1	4
39	4	4	2	3	3	2	3	2	3	3	3	3	2	2	2	2	2	1	1	5	5	3	2	4	5	2	5	5	3	5	2	5	1	3	3	1	2	1	3	2	2	3	2	2	1	3	4	2	1
40	3	2	2	3	2	2	2	3	3	3	3	3	2	2	2	2	2	2	2	2	3	1	2	1	1	5	2	2	2	2	3	1	1	1	3	2	3	3	3	4	4	4	4	2	3	3	3	3	3
41	3	3	3	3	3	3	3	3	3	3	3	3	2	2	2	2	2	1	1	2	1	1	2	2	3	3	4	4	2	5	2	2	2	4	1	4	3	4	3	3	3	4	2	2	4	2	4	2	4
42	1	2	3	3	3	3	3	3	3	3	3	3	2	2	2	2	2	2	2	1	1	1	4	2	1	5	3	2	3	3	4	1	1	5	1	5	4	4	4	4	3	4	4	4	4	4	4	3	4
43	2	3	3	3	2	2	3	3	3	3	3	3	2	2	2	2	1	1	2	2	1	1	4	2	3	3	3	4	3	3	3	1	1	4	1	4	2	4	2	4	4	4	2	3	4	2	4	2	4
44	2	1	3	3	3	3	3	3	3	3	3	3	2	2	2	2	2	2	2	1	1	1	5	2	1	5	1	1	5	2	5	1	1	4	1	5	3	3	4	4	4	4	4	4	4	4	3	3	2
45	2	3	3	3	3	3	3	3	3	3	3	3	2	2	2	2	2	1	1	2	1	1	3	3	1	2	4	4	4	4	3	3	2	4	3	4	2	4	3	3	3	2	2	3	4	3	4	2	2
46	2	3	3	3	3	3	3	3	3	3	3	3	2	1	2	2	2	2	2	1	1	1	4	3	2	3	2	4	4	4	3	2	1	4	2	4	2	2	3	3	3	4	2	2	2	3	3	2	2
47	2	2	3	3	3	3	3	3	3	3	3	3	2	2	2	2	2	2	1	2	1	1	3	2	2	4	1	2	3	2	4	3	2	4	2	4	4	4	4	3	4	3	3	3	4	4	4	4	4
48	3	4	2	3	3	3	3	3	3	3	3	3	1	1	1	1	2	2	2	1	4	3	2	3	3	2	1	3	3	4	2	1	1	4	1	4	3	4	2	4	2	3	3	3	3	3	2	2	2
49	3	3	2	1	1	2	3	2	3	3	3	3	2	2	2	2	1	1	1	3	1	1	3	2	1	3	2	4	3	5	4	4	2	4	1	4	1	4	4	4	4	4	4	3	4	4	4	2	4
50	2	4	2	3	3	3	3	3	3	3	3	3	2	2	2	2	2	2	2	1	5	5	4	2	1	4	1	3	6	3	5	1	1	4	1	4	3	4	4	4	4	4	4	3	4	4	4	4	4
51	2	3	3	3	3	3	3	3	3	3	3	3	2	1	2	2	2	2	2	1	2	1	3	3	3	2	2	2	5	4	4	1	2	4	4	4	3	4	4	4	3	4	2	1	4	4	4	2	4
52	2	3	3	3	3	3	3	2	3	3	3	3	2	2	2	2	2	2	2	1	2	1	3	2	1	5	2	2	5	3	3	1	1	5	1	5	3	4	4	3	3	4	3	3	4	3	4	3	4
53	3	4	3	3	3	3	3	2	3	3	3	3	2	2	2	2	2	1	2	2	3	2	4	2	3	6	4	4	5	3	5	3	1	5	1	5	2	2	4	4	4	4	1	4	4	4	4	3	4
54	2	3	3	3	3	3	3	3	3	3	3	3	2	2	2	2	2	2	2	1	1	1	4	1	1	4	1	2	4	2	4	1	1	4	3	5	3	4	4	4	4	3	4	4	4	4	4	3	4
55	2	3	2	3	3	3	3	3	3	3	3	3	2	2	2	2	2	2	2	1	1	1	3	2	2	4	3	2	4	3	4	1	1	3	1	4	4	4	3	4	4	3	3	3	3	4	4	3	3
56	1	2	3	3	3	3	3	3	3	3	3	3	2	2	2	2	2	2	2	1	2	1	5	2	1	5	1	2	5	3	5	1	1	5	1	5	2	4	4	4	4	4	4	4	4	4	4	3	4
57	2	1	3	3	3	3	3	3	3	3	3	3	1	1	2	2	2	2	2	1	1	1	5	1	1	5	1	3	5	3	4	1	2	4	3	4	4	4	4	3	4	2	3	4	4	3	2	3	3
58	2	3	3	3	3	3	3	3	3	3	3	3	2	2	2	2	2	2	2	1	1	1	5	2	1	6	2	1	6	3	5	1	1	3	2	5	4	4	4	2	4	2	4	4	4	4	4	4	4
59	2	3	3	3	3	3	3	3	3	3	3	3	2	2	2	2	2	2	2	1	1	1	4	3	1	5	2	2	3	3	3	1	2	4	1	4	4	4	4	4	4	3	3	3	4	3	4	4	4
60	2	1	3	3	3	3	3	3	3	3	3	3	2	2	2	2	2	1	1	4	1	1	2	3	5	3	6	6	4	4	2	3	2	5	2	5	3	3	3	3	3	4	1	1	2	3	2	2	2
61	3	3	1	2	3	2	3	2	3	3	3	3	2	1	2	1	2	1	1	5	5	5	2	6	5	2	4	6	3	5	2	5	1	2	3	2	2	3	1	3	1	3	1	1	1	3	2	1	2
62	3	3	2	3	3	2	3	3	3	3	3	3	2	2	2	2	2	2	2	1	1	1	3	1	1	5	1	3	4	3	4	2	1	5	3	4	3	4	4	4	3	4	2	2	3	4	4	2	2
63	1	2	3	3	3	3	3	3	3	3	3	3	2	2	2	2	2	2	2	1	1	1	4	2	1	5	2	2	4	2	5	1	1	5	1	5	2	4	4	3	4	3	3	3	3	2	4	3	3
64	3	3	3	1	1	1	1	2	1	1		1	2	1	2	2	2	1	1	1	4	2	4	2	3	2	4	3	6	5	3	1	1	3	2	4	3	2	2	2	2	3	4	4	4	3	2	2	3
65	3	3	3	3	3	3	3	3	3	3	3	3	2	2	2	2	2	1	1	1	1	1	4	2	2	6	2	3	5	4	5	2	1	3	1	5	3	4	4	3	4	4	4	3	3	4	3	2	4
66	2	3	3	3	3	3	3	3	3	3	3	3	2	2	2	2	2	2	2	1	1	1	4	1	2	5	2	2	4	3	4	1	1	3	1	4	3	4	4	4	3	4	4	4	4	3	3	3	4
67	2	3	3	3	3	3	3	3	3	3	3	3	2	2	2	2	2	2	2	1	1	1	5	2	1	4	2	2	4	3	4	1	1	4	1	5	3	4	4	4	4	4	3	4	4	3	4	3	3
68	3	2	3	3	3	3	3	3	3	3	3	3	2	2	2	2	2	2	2	1	1	1	4	3	3	5	3	4	4	5	4	1	3	3	4	2	4	1	3	4	3	4	1	2	4	3	4	1	3
69	3	2	2	3	3	3	3	3	3	3	3	3	2	2	2	2	1	1	1	3	1	1	2	4	3	4	4	2	3	3	1	3	2	3	3	2	3	3	2	3	2	4	2	1	3	4	3	3	2
70	3	4	3	3	3	3	3	3	3	3	3	3	2	2	2	2	1	1	2	1	1	1	3	2	1	5	2	2	3	4	3	1	1	1	4	4	2	4	3	4	1	4	3	1	2	2	4	2	4
71	2	3	3	3	3	3	3	3	3	3	3	3	2	2	2	2	2	2	2	1	2	1	3	3	1	3	4	4	3	5	2	1	2	4	2	4	4	4	4	3	2	2	1	1	3	2	4	2	2
72	3	2	2	3	3	3	3	3	3	3	3	3	1	1	2	1	2	2	2	1	5	3	5	1	1	5	2	4	5	4	4	3	2	2	2	4	1	1	4	4	3	4	3	4	4	3	3	2	3
73	3	3	2	3	3	3	3	3	3	3	3	3	2	2	2	2	2	2	2	2	3	2	3	2	3	3	3	4	3	4	3	3	2	3	3	4	2	4	3	3	3	4	4	3	3	2	4	2	4
74	3	1	1	3	2	1	2	2	3	3	3	3	2	1	1	2	2	2	2	1	4	2	5	1	1	5	1	4	5	3	3	1	2	2	1	2	2	2	3	4	4	4	3	4	4	4	4	4	4
75	3	1	2	3	3	3	3	3	3	3	3	3	2	2	1	2	2	1	2	1	3	1	3	2	3	5	2	4	3	4	3	1	1	4	1	2	4	4	3	4	4	4	4	2	3	3	4	1	4
76	3	2	3	3	3	3	3	3	3	3	3	3	2	2	2	2	1	1	2	2	1	1	5	1	2	5	2	2	4	2	5	3	1	3	1	5	3	4	4	4	4	4	4	3	4	3	4	4	2
77	4	5	2	1	1	1	3	1	2	1	3	1	1	1	1	1	2	1	2	1	4	3	5	3	1	5	3	3	5	4	4	2	2	4	1	2	4	4	4	2	3	2	4	4	4	3	4	2	3
78	3	2	3	3	3	3	3	3	3	3	3	3	2	2	2	2	2	2	2	1	5	1	4	5	1	5	1	1	4	2	5	1	1	2	3	5	2	4	4	2	4	4	4	2	4	2	4	4	4
79	1	3	2	3	3	3	3	3	3	3	3	3	2	2	2	2	2	2	2	1	1	1	3	4	2	4	3	5	4	4	3	1	1	5	1	5	3	4	4	4	3	4	3	4	4	3	3	3	3
80	2	3	3	3	3	3	3	3	3	3	3	3	2	2	2	2	2	2	2	1	1	1	3	1	1	5	1	2	4	3	3	1	3	4	1	4	4	4	3	3	3	4	4	4	4	3	4	2	3
81	3	2	3	3	3	3	3	3	3	3	3	3	2	2	2	2	2	2	2	1	2	1	4	4	2	3	2	2	5	3	5	1	2	2	3	4	4	3	4	3	4	3	3	2	4	4	4	3	3
82	1	2	3	3	3	3	3	3	3	3	3	3	2	2	2	2	2	2	2	1	1	1	4	2	1	5	2	2	4	4	4	2	1	2	2	5	4	4	4	4	3	4	4	2	4	4	4	3	4
83	2	3	3	3	3	3	3	3	3	3	3	3	2	2	2	2	2	2	2	1	2	1	3	2	2	4	3	3	2	3	3	1	1	4	1	5	3	4	4	4	4	4	4	4	4	3	4	4	4
84	3	4	2	3	3	2	3	3	3	3	3	3	2	2	2	2	1	1	1	2	3	2	4	4	2	4	3	3	3	4	3	2	4	3	3	4	3	4	3	4	3	3	4	3	3	3	3	3	3
85	2	2	3	3	3	3	3	3	3	3	3	3	2	2	2	2	2	2	2	1	2	1	5	3	2	6	1	3	5	3	5	1	1	5	1	4	3	3	3	4	4	4	4	4	3	4	4	3	2
86	3	4		3	3	3	3	3	3	3	3	3	2	1	1	2	2	2	2	1	2	2	5	4	2	3	3	3	5	4	3	3	1	1	1	2	3	4		3	3	1	2	2	3	4	3	2	2
87	3	3	3	3	3	3	3	3	3	3	3	3	2	2	2	2	2	2	2	1	1	1	3	2	1	4	2	3	4	3	4	1	1	4	3	4	4	3	4	4	4	3	4	4	4	3	4	4	4
88	3	3	3	3	3	3	3	3	3	3	3	3	2	2	2	2	2	1	2	2	2	1	5	3	2	3	3	3	5	5	3	2	1	4	4	4	3	4	4	4	2	4	4	1	4	3	4	3	4
89	2	2	3	3	3	3	3	3	3	3	3	3	2	1	2	2	2	1	2	2	1	1	5	2	2	4	3	3	5	3	5	2	1	5	2	5	3	4	3	2	4	4	2	3	4	4	3	2	3
90	2	3	3	3	3	3	3	3	3	3	3	3	2	2	2	2	2	2	2	1	2	2	3	2	2	5	2	3	3	3	3	1	2	4	3	4	2	3	3	1	3	3	3	2	4	3	3	3	4
91	3	1	3	3	3	3	3	3	3	3	3	3	2	2	2	2	2	1	2	1	1	1	4	2	2	5	1	3	5	4	3	1	1	1	1	5	3	4	4	3	3	3	4	4	3	4	4	3	4
92	2	3	2	3	3	3	3	3	3	3	3	3	2	1	2	2	2	1	1	1	2	2	4	3	2	3	2	4	5	4	4	3	1	4	1	5	3	4	2	3	2	4	3	2	4	2	2	1	2
93	2	3	3	2	1	2	2	1	2	2	2	1	2	2	2	2	2	2	2	1	1		5	4	1	4	2	6	4	6	4	1	3	4	1	5	2	4	3	3	4	4	4	3	2	1	3	1
94	2	1	3	3	3	3	3	3	3	3	3	3	2	2	2	2	2	2	2	1	1	1	4	1	1	5	1	1	5	5	4	1	3	3	3	4	2	3	4	4	3	4	3	4	4	4	3	2	2
95	3	3	3	3	3	3	3	2	3	3	3	3	2	2	2	2	2	1	1	1	3	1	3	2	2	5	1	2	4	3	3	1	1	4	3	4	3	3	4	4	4	1	4	4	4	4	4	3	4
96	2	4	3	3	3	3	3	3	3	3	3	3	2	2	2	2	2	2	2	1	2	2	5	1	2	5	2	2	5	4	5	1	2	5	1	4	4	4	4	4	4	4	4	4	4	4	4	2	3
97	3	3	2	3	3	2	3	3	3	3	3	3	2	1	2	2	2	1	1	1	1	1	3	2	1	5	2	2	4	3	4	2	1	3	2	4	2	3	2	3	2	4	3	2	3	4	4	2	3
98	3	1	3	3	3	2	3	3	3	3	3	3	1	2	2	2	2	2	2	2	4	2	3	3	3	3	3	3	3	3	3	3	1	3	3	3	2	2	2	4	2	4	2	1	2	2	4	2	2
99	2	2	1	2	2	1	1	1	2	2	2	2	2	1	2	2	2	2	2	3	4	2	3	3	2	5	4	5	6	5	2	3	1	4	1	2	1	1	2	2	2	1	2	1	3	4	3	1	1
100	4	3	2	2	2	2	3	2	2	2	3	3	1	1	1	1	2	2	2	2	4	2	5	1	1	5	1	2	6	3	5	2	4	2	4	1	2	1	4	4	4	4	4	4	4	3	4	3	4
101	1	3	2	1	1	1	2	2	2	1	2	1	2	2	2	2	2	2	2	1	5	2	5	2	1	5	2	3	5	3	5	1	1	5	1	5	1	4	4	4		1	3	3	4	4	4	3	4
102	3	3	3	3	3	3	3	3	3	3	3	3	2	2	2	2	2	2	2	1	1	1	3	1	1	5	1	1	5	3	3	1	2	4	4	4	4	3	4	3	4	3	4	4	4	4	4	3	4
103	2	2	2	3	3	3	3	3	3	3	3	3	2	2	2	2	2	1	2	2	3	2	4	2	1	5	2	3	4	2	3	2	2	4	2	4	3	4	4	3	3	4	2	2	3	4	3	2	2
104	3	2	3	3	3	3	3	3	3	3	3	3	2	2	2	2	2	1	2	1	1	1	3	2	1	4	1	1	6	3	4	1	1	4	3	5	3	4	4	4	4	4	2	1	4	3	4	2	1
105	2	3	3	3	3	3	3	3	3	3	3	3	2	2	2	2	2	2	2	2	2	1	3	3	1	4	1	3	4	4	3	2	1	4	3	4	3	4	4	3	3	4	3	2	4	2	4	3	4
106	2	1	3	3	3	3	3	3	3	3	3	3	2	2	2	2	2	2	2	1	1	1	4	2	1	5	1	3	5	4	4	1	3	4	1	4	2	2	3	4	3	4	2	3	4	3	4	2	4
107	3	3	3	2	2	2	2	2	2	2	2	2	2	2	2	2	2	2	2	1	1	1	3	3	1	4	2	3	5	4	3	1	1	4	3	3	3	4	4	4	3	1	4	3	4	4	4	2	4
108	3	2	3	3	3	3	3	3	3	3	3	3	2	1	2	2	2	2	2	2	2	2	3	2	1	3	2	2	4	3	3	2	1	4	2	4	2	2	3	3	3	3	3	2	2	2	4	3	3
109	3	2	2	1	1	2	2	1	3	3	2	1	2	2	2	2	2	2	2	3	1	1	4	2	1	5	2	3	6	3	4	1	1	1	2	4	4	4	4	4	4	3	4	4	4	4	4	3	4
110	1	3	3	3	3	3	3	3	3	3	3	3	2	2	2	2	2	2	2	1	1	1	5	3	2	5	2	3	5	2	4	2	1	4	2	5	4	4	4	3	4	4	4	2	3	2		3
111	3	3	2	3	2	2	3	3	3	3	3	3	2	2	2	2	2	2	2	1	3	1	3	1	1	5	3	2	5	4	3	1	1	5	1	5	2	3	4	3	3	4	3	4	4	4	4	2	3
112	2	4	2	3	3	2	3	3	3	3	3	3	2	1	2	2	2	1	2	2	1	1	4	2	1	4	1	2	4	3	4	2	2	3	1	3	3	4	4	4	3	4	3	2	3	4	4	3	4
113	3	2	3	3	3	3	3	3	3	3	3	3	2	2	2	2	2	2	1	3	1	1	4	3	3	5	2	4	3	4	3	4	1	4	1	5	1	4	3	2	2	4	1	3	4	3	4	2	1
114	3	2	2	3	3	3	3	2	3	3	3	3	1	2	2	2	2	2	2	1	4	2	3	2	2	5	2	3	4	3	3	1	2	3	3	3	1	3	2	4	2	3	2	2	4	2	3	2	3
115	4	3	1	2	2	2	3	3	2	1	2	3	2	1	2	2	1	1	1	4	5	4	1	2	3	2	4	5	3	6	2	4	5	1	3	1	2	1	2	4	1	4	3	3	4	2	1	1	1
116	2	3	2	3	3	3	3	3	3	3	3	3	2	1	2	2	1	1	1	3	1	1	3	4	3	5	2	4	4	4	3	2	1	4	3	4	3	3	2	4	2	3	3	3	4	4	2	2	2
117	3	3	2	3	3	3	3	3	3	3	3	3	1	1	2	1	2	2	2	1	4	2	4	3	2	4	3	5	4	4	3	1	4	2	3	2	3	1	3	4	3	4	4	3	4	4	4	2	3
118	2	3	3	3	3	3	3	3	3	3	3	3	2	2	2	2	2	2	2	1	1	1	5	3	1	5	2	2	5	2	5	1	1	5	1	5	3	4	4	4	4	4	4	3	4	4	4	3	3
119	4	4	1	1	2	1	1	1	1	1	3	3	1	1	2	1	2	2	2	5	5	4	2	3	4	2	4	5	3	6	2	5	3	3	3	1	2	2	1	3	1	3	2	1	1	3	2	1	2
120	3	3	2	2	2	1	1	2	1	2	1	1	2	2	2	2	2	2	2	2	3	2	3	1	2	5	2	3	4	4	3	2	2	2	3	4	3	3	2	2	3	4	3	2	3	3	3	2	2
121	2	4	3	3	3	3	3	3	3	3	3	3	2	2	2	2	2	2	2	1	1	1	5	1	1	5	1	2	5	3	4	1	2	3	1	4	3	3	4	2	3	4	4	3	4	4	3	2	4
122	2	2	3	3	3	3	3	3	3	3	3	3	2	2	2	2	2	2	2	1	1	1	3	2	3	5	2	4	3	4	3	2	1	4	3	4	3	3	3	4	2	4	4	3	4	4	3	3	4
123		4	2	3	3	3	3	3	2	3	3	3	2	2	2	2	2	2	2	1	2	1	3	1	4	5	2	3	4	5	2	1	1	3	5	4	2	4	4	3	4	3	4	4	2	3	4	2	3
124	2	1	3	3	3	3	3	3	3	3	3	3	2	2	2	2	2	2	2	1	1	1	4	1	1	6	1	3	4	2	2	1	1	5	1	4	4	4	4	4	4	4	4	4	4	4	4	4	4
125	2	2	3	3	3	3	3	2	3	3	3	3	2	2	2	2	2	2	2	1	2	1	3	2	1	5	1	2	4	2	4	1	1	3	1	5	3	3	4	4	4	4	4	4	4	4	4	4	4
126	4	4	2	3	3	2	3	3	3	3	3	3	2	2	2	2	2	2	2	1	3	2	4	1	1	5	1	1	5	4	5	1	1	4	1	4	4	4	4	4	3	3	2	3	4	2	4	2	4
127	1	3	3	3	3	3	3	3	3	3	3	3	2	2	2	2	2	2	2	1	1	1	4	2	1	5	1	4	5	3	4	1	1	5	1	5	3	4	4	4	4	4	3	3	3	3	4	3	4
128	2	2	3	2	2	2	2	2	2	1	1	1	2	2	2	2	2	2	2	1	1	1	5	4	3	2	3	4	2	5	4	3	3	3	1	4	1	2	1	1	2	2	3	3	2	3	3	1	2
129	3	2	2	3	3	3	3	3	3	3	3	3	2	1	2	2		1	1	2	2	2	4	3	3	4	3	4	4	4	3	2	2	4	2	4	2	2	3	2	3	4	3	3	3	3	4	2	2
130	2	1	3	3	3	3	3	3	3	3	3	3	2	2	2		2	2	2	1	1		5	2	1	5	1	2	5	3	5	1	2	4	1	4	3	4	3			4	2	4		3	4	3	3
131	2	4	2	3	3	3	3	3	3	3	3	3	2	2	2	2	2	2	2	2	2	2	5	2	1	4	3	3	2	3	4	3	1	4	1	4	2	4	4	4	4	4	4	3	4	4	4	3	4
132	1	2	3	3	3	3	3	3	3	3	3	3	2	2	2	2	2	2	2	3	1	1	4	2	1	5	2	3	5	4	4	3	2	4	1	5	3	4	3	2	3	4	3	3	4	4	4	2	1
133	3	4	1	2	3	2	2	1	3	3	3	3	2	2	2	2	2	1	1	2	2	1	2	1	4	3	3	4	3	4	2	2	1	3	3	4	3	1	2	2	3	4	3	2	2	3	4	2	2
134	3	2	2	3	2	3	3	2	3	3	3	2	2	2	1	2	2	2	2	1	4	3	5	2	2	3	2	3	5	3	5	1	3	4	1	3	3	2	3	3	3	3	2	2	2	4	4	2	2
135	2	2	2	3	3	3	3	3	3	3	3	3	2	2	2	2	2	2	2	1	2	1	2	2	1	3	2	3	3	4	2	1	2	4	1	4	4	3	4	3	3	3	3	3	3	3	4	2	3
136	2	3	3	3	3	3	3	3	3	3	3	3	2	2	2	2	2	2	2	1	1	1	4	1	1	4	1	2	4	2	5		1	4	1	5	3	4	4	4	4	4	4	4	4	3	4	4	4
137	3	3	3	3	3	3	3	3	3	3	3	3	2	2	2	2	2	2	2	2	1	1	3	2	4	4	4	3	3	2	2	2	1	4	2	4	4	4	4	4	4	3	4	2	4	4	4	4	4
138	3	4	2	3	2	2	2	2	3	3	3	3	1	1	2	2	1	1	1	3	4	2	2	1	2	2	2	4	3	5	2	2	1	3	3	2	2	3	2	2	2	4	2	1	1	4	3	1	3
139	2	2	2	3	3	3	3	3	3	3	3	3	2	1	2	2	2	1	2	3	4	3	4	3	2	3	3	3	4	4	3	2	3	3	3	4	2	3	2	3	2	4	2	2	2	3	2	2	2
140	2	2	3	3	3	3	3	3	3	3	3	3	2	2	2	2	2	2	2	1	1	1	5	1	1	5	1	2	5	2	6	1	1	5	1	5	3	4	4	4	4	4	3	4	4	4	4	3	4
141	3	4	3	3	3	3	3	3	3	3	3	3	2	1	2	1	1	1	1	5	4	3	2	4	5	2	4	6	1	5	2	5	4	3	3	3	2	3	2	2	4	4	2	2	3	3	4	1	1
142	1	3	2	3	3	3	3	3	3	3	3	3	1	1	1	1	2	2	2	2	4	2	3	3	1	4	2	2	5	4	3	2	2	4	1	4	2	3	3	3	3	4	2	2	3	4	3	2	2
143	2	3	3	3	3	3	3	3	3	3	3	3	2	2	2	2	2	2	2	1	1	1	3	2	1	4	1	4	5	3	4	1	1	4	1	1	3	4	4	4	3	4	3	2	4	4	4	2	4
144	3	3	2	3	3	2	3	3	3	3	3	3	2	2	2	2	2	2		1	1	1	4	2	2	5	1	2	5	2	5	1	1	3	1	4	2	2	4	3	3	4	3	3	2	2	3	3	4
145	3	2	2	3	3	3	3	2	3	3	3	3	2	2	2	2	2	2	1	2	4	2	4	3	3	5	3	3	4	4	3	3	4	4	2	4	1	2	2	2	2	3	3	2	4	3	2	1	3
146	4	3	3	3	3	3	3	3	3	3	3	3	2	2	2	2	2	2	2	1	3	1	5	1	1	5	2	3	4	3	5	1	5	2	3	2	2	3	4	3	4	4	3	4	3	3	4	4	4
147	1	3	3	3	3	3	3	3	3	3	3	3	2	2	2	2	2	2	2	1	4	1	4	2	1	5	1	3	4	4	4	1	1	5	1	5	4	4	4	4	4	4		4		4	4	3	4
148	3	3	2	3	3	3	3	3	3	3	3	3	1	1	2	2	1	1	1	2	2	2	3	5	4	3	4	4	3	4	3	2	3	2	1	3	2		1	2	2	3	3	1	3	3	2	2	2
149	3	3	3	3	3	3	3	3	3	3	3	3	2	2	2	2	2	2	2	1	1	1	4	2	2	5	2	3	4	3	4	2	1	1	3	4	2	4	4	4	4	4	4	4	4	4	4	4	4
150	3	4	3	3	3	3	3	3	3	3	3	3	2	2	2	2	2	2	2	1	1	1	4	1	1	5	2	1	5	1	5	1	1	4	1	4	4	3	4	4	4	4	2	3	4	4	4	4	4
151	3	4	2	3	3	3	3	3	3	3	3	3	2	1	2	2	2	1	2	2	2	2	3	2	2	4	3	3	4	2	4	3	1	2	4	3	2	2	3	4	4	4	3	3	4	3	2	3	4
152	2	3	2	3	3	3	3	3	3	3	3	3	2	2	2	2	2	1	1	1	1	1	3	1	1	4	2	3	4	3	3	1	1	3	4	3	4	2	4	2	4	4	4	4	4	4	4	4	4
153	3	3	3	3	3	2	3	3	3	3	3	3	1	2	2	1	1	1	1	2	4	3	2	2	3	3	3	3	3	3	2	3	2	2	1	5	2	4	4	2	3	2	3	3	2	3	3	3	2
154	3	4	3	3	3	3	3	3	3	3	3	3	2	2	2	2	2	2	2	1	1	1	5	2	2	5	2	2	5	3	4	2	1	4	2	4	3	3	4	3	3	3	3	3	3	4	4	3	3
155	2	1	2	3	3	2	3	3	3	3	3	3	2	1	2	2	2	1	1	2	1	1	4	1	1	5	1	3	5	3	5	2	1	5	1	4	2	4	3	1	2	4	3	3	4	4	4	2	3
156	3	3	2	3	3	3	3	3	3	3	3	3	2	2	2	2	2	2	2	1	1	1	4	2	2	5	3	3	4	5	4	2	1	3	1	2	3	4	4	4	2	4	4	3	4	4	4	3	4
157	4	4	3	3	3	3	3	3	3	3	3	3	2	1	2	2	1	1	1	2	2	2	2	3	3	4	4	4	2	5	2	2	3	2	2	1	3	4	2	4	1	3	3	3	4	2	4	1	3
158	3	3	3	3	3	3	3	3	3	3	3	3	1	1	1	2	2	1	1	2	2	1	1	2	2	3	1	1	3	4	1	2	1	2	2	2	3	4	4	4	3	4	4	2	4	4	4	3	4
159	3	2	3	3	3	3	3	3	3	3	3	3	2	2	2	2	2	2	2	1	4	1	5	2	1	5	2	3	5	3	5	1	1	5	1	5	3	4	4	4	4	4	4	4	4	4	4	4	1
160	4	3	2	3	3	3	3	3	3	3	3	3	2	2	2	2	2	2	1	2	3	2	2	1	4	3	4	5	2	5	2	3	5	1	3	2	2	4	3	4	2	4	3	3	4	4	3	2	2
161	2	3	3	3	3	3	3	3	3	3	3	3	2	2	2	2	2	2	2	1	1	1	5	2	1	5	1	1	5	3	5	1	1	5	1	5	4	4	4	4	4	4	4	4	4	4	4	4	4
162	4	2	2	2	2	2	3	2	3	3	3	3	2	2	2	1	2	2	1	2	3	2	2	4	4	2	4	4	3	4	2	3	2	2	2	2	1	2	3	3	4	2	3	1	3	3	3	2	2
163	2	2	3	3	3	3	3	3	3	3	3	3	2	1	2	2	2	1	1	2	4	2	5	1	2	4	2	2	4	3	5	3	2	4	1	5	2	3	4	4	3	3	3	2	4	3	4	3	3
164	2	1	3	3	3	3	3	3	3	3	3	3	2	2	2	2	2	1	2	2	1	1	4	2	1	4	2	2	4	2	3	1	1	4	2	4	3	3	4	4	4	3	3	4	4	4	4	4	4
165	1	3	3	3	3	3	3	3	3	3	3	3	2	2	2	2	2	2	2	1	1	1	4	1	3	5	2	5	5	5	4	1	1	5	1	5	2	3	4	3	2	4	2	3	3	2	4	1	4
166	2	3	3	3	3	3	3	3	3	3	3	3	1	2	2	2	2	1	2	2	3	2	5	3	3	4	4	3	4	2	4	3	1	3	2	4	3	2	3	4	2	4	1	2	4	3	4	3	3
167	3	2	2	3	3	3	3	3	3	3	3	3	2	2	2	2	2	1	1	2	3	2	2	3	2	4	2	3	3	2	2	3	1	4	1	4	4	4	3	2	3	4	2	1	3	3	4	3	4
168	3	1	3	3	3	3	3	3	3	3	3	3	2	2	2	2	2	2	2	1	1	1	4	1	1	4	2	1	4	2	5	1	1	5	1	5	4	4	4	4	4	4	3	3	4	4	4	4	4
169	2	2	3	3	3	3	3	3	3	3	3	3	2	1	2	2	2	2	2	1	1	1	3	1	1	5	1	3	6	5	3	1	2	4	1	5	3	4	4	4	3	4	3	3	4	3	4	3	4
170	4	5	1	2	2	2	3	2	3	3	3	3	1	1	1	1	1	1	1	3	4	3	2	4	4	2	4	4	2	4	2	3	2	2	2	1	2	2	3	3	2	2	2	2	2	2	3	2	3
171	3	4	3	3	3	3	3	3	2	3	3	3	2	2	2	2	2	2	2	2	2	1	4	2	2	5	2	3	5	4	5	2	2	4	3	4	2	2	4	3	3	3	4	3	2	3	4	3	3
172	2	3	3	3	3	2	3	3	3	3	3	3	2	2	2	2	2	2	2	1	1	1	3	1	2	5	1	2	5	3	3	1	1	3	2	5	3	4	4	3	4	4	4	3	4	4	4	3	4
173	1	2	3	3	3	3	3	3	3	3	3	3	2	2	1	2	2	2	2	1	3	2	5	2	1	4	1	3	5	2	5	2	1	5	1	5	4	4	4	4	4	3	3	4	4	3	4	4	4
174	3	3	3	3	3	3	3	3	3	3	3	3	2	2	2	2	2	2	2	1	4	2	1	2	3	4	3	3	4	5	3	1	3	4	2	4	1	3	3	3	3	3	3	3	3	3	3	2	2
175	2	3	3	3	3	3	3	3	3	3	3	3	2	2	2	2	2	2	2	1	1	1	5	1	1	5	2	3	4	4	1	1	2	5	3	5	4	3	3	4	4	4	4	3	4	3	4	3	4
176	2	3	3	3	3	3	3	3	3	3	3	3	2	2	2	2	2	2	2	1	1	1	5	1	1	6	1	1	5	2	5	1	1	5	1	5	3	3	4	4	3	4	3	1	4	4	4	4	4
177	3	4	3	3	3	3	3	3	3	3	3	3	2	2	2	2	2	2	2	1	1	1	5	1	1	5	2	2	5	3	4	1	1	3	1	5	4	4	4	4	4	4	4	4	4	4	4	3	4
178	2	1	3	3	3	3	3	3	3	3	3	3	2	2	2	2	2	1	2	3	2	2	4	2	2	4	3	2	4	3	4	3	2	4	2	4	3	3	4	4	4	2	2	2	4	4	4	3	4
179	4	3	1	3	3	3	3	3	3	3	3	3	2	2	2	2	1	1	1	2	3	2	2	4	5	2	6	6	3	5	2	2	1	4	2	1	3	4	2	4	1	4	4	2	4	2	4	1	4
180	1	3	3	3	3	3	3	3	3	3	3		2	2	2	2	2	2	2	1	1	1	4	1	1	5	2	2	5	4	4	1	1	5	1	5	3	4	4	4	4	4	3	4	4	4	4	3	3
181	3	2	3	2	2	2	2	2	2	2	2	2	2	1	2	2	2	1	1	2	3	2	2	3	1	3	3	2	3	4	2	3	1	2	2	4	1	1	3	3	2	3	2	2	3	3	1	2	3
182	2	3	3	3	3	3	3	3	3	3	3	3	2	2	2	2	2	2	2	1	2	1	4	2	1	5	2	3	5	3	4	1	1	4	2	5	2	4	4	4	4	4	3	4	4	4	4	3	3
183	2	3	2	3	3	2	3	3	3	3	3	3	1	1	2	2	2	2	2	1	1	1	4	3	1	5	2	2	5	3	4	2	1	4	1	4	3	4	4	3	4	1	3	3	4	4	4	3	4
184	4	3	1	3	3	2	3	3	3	3	3	3	2	2	1	1	2	2	2	4	4	2	2	4	4	2	5	5	3	5	2	3	4	2	5	1	1	2	1	1	2	2	2	2	2	3	3	2	3
185	2	3	3	3	3	2	3	3	3	3	3	3	2	2	2	2	2	1	2	1	1	1	5	2	1	6	1	3	5	3	4	1	1	5	1	5	3	4	4	4	4	4	4	2	4	2	3	2	4
186	3	2	2	3	3	3	3	3	3	3	3	3	1	1	1	2	2	2	2	1	1	1	4	1	1	5	3	3	4	3	3	4	3	3	2	3	3	4	2	2	2	4	3	1	4	3	4	2	3
187	3	1	3	3	3	3	3	3	3	3	3	3	2	2	2	2	2	2	2	1	1	1	3	1	1	5	2	3	2	2	4	1	1	5	1	4	4	4	4	4	3	4	4	4	4	4	4	3	4
188	1	3	3	3	3	3	3	3	3	3	3	3	2	2	2	2	2	2	2	1	1	1	5	1	1	6	2	2	5	3	5	1	1	2	1	5	3	4	4	4	3	3	3	3	3	4	4	3	3
189	1	3	3	3	3	3	3	3	3	3	3	3	2	2	2	2	2	2	2	1	1	1	6	1	1	6	1	1	6	1	6	1	1	5	1	5	4	4	4	4	4	4	4	4	4	4	4	4	4
190	2	4	3	3	3	3	3	3	3	3	3	3	2	1	2	2	2	1	2	1	1	1	4	1	2	5	2	4	4	4	3	3	1	1	1	4	4	3	4	4	3	4	3	4	4	4	4	3	4
191	3	2	3	3	3	3	3	3	3	3	3	3	2	2	2	2	2	1	2	1	1	1	3	1	2	5	3	2	4	3	3	3	1	3	3	4	4	4	3	4	2	4	4	2	4	4	4	3	4
192	3	3	3	3	3	3	3	3	3	3	3	3	2	2	2	2	2	2	2	1	3	2	3	2	2	4	2	3	4	3	4	1	2	4	1	4	4	3	4	3	4	3	4	4	3	4	4	3	4
193	2	3	1	3	3	2	3	3	2	3	3	3	2	2	2	2	2	1	1	2	1	1	3	3	3	4	3	4	4	3	2	3	1	4	2	4	4	4	3	3	2	2	3	2	3	4	3	2	3
194	4	2	1	3	3	3	3	2	3	3	3	3	2	2	2	2	2	2	2	1	3	1	1	2	1	5	1	3	5	3	3	1	3	3	4	2	2	3	4	4	4	3	4	3	4	4	4	3	4
195	2	3	2	3	3	3	3	3	3	3		3	2	2	2	2	2	2	2	1	2	1	5	2	1	4	1	2	5	4	3	1	3	4	2	4	2	3	4	2	4	4	4	4	4	4	3	2	4
196	2	1	3	3	3	3	3	3	3	3	3	3	2	2	2	2	2	2	2	1	1	1	2	1	2	5	1	3	5	5	3	1	3	4	2	5	3	4	4	4	4	4	3	2	2	4	3	2	4
197	3	4	3	3	3	3	3	3	3	3	3	3	1	1	2	1	1	1	1	2	4	2	2	4	3	4	3	5	5	5	2	3	4	3	1	2	2	4	1	3	1	3	4	4	2	1	1	1	3
198	1	3	2	2	2	1	2	2	2	3	1	2	2	2	2	2	2	2	2	1	1	1	5	2	2	4	1	2	6	2	5	1	1	4	1	5	3	3	4	4	4	3	4	3	4	4	4	3	3
199	2	2	2	3	3	3	3	3	3	3	3	3	2	2	2	2	2	2	2	1	2	1	3	1	1	4	2	3	5	4	3	1	3	4		5	3	3	4	4	4	4	3	2	2	3	3	2	2
200	3	3	2	3	3	3	3	3	3	3	3	3	2	1	2	1	2	2	2	2	4	2	3	2	2	4	2	4	4	4	3	3	2	2	2	2	4	3	4	4	4	4	2	3	4	2	3	2	3
201	3	4	2	3	3	3	3	3	3	3	3	3	1	1	2	2	2	2	2	2	2	2	5	2	1	5	2	2	6	3	3	2	3	3	3	2	4	4	3	4	3	4	3	3	4	4	3	3	2
202	2	2	3	3	3	3	3	3	3	3	3	3	2	2	2	2	2	2	2	1	2	1	4	3	1	5	1		4	2	4	2	2	2	3	4	4	2	3	4	2	3	4	4	4	4	4	3	3
203	2	3	3	3	3	3	3	2	2	3	3	3	2	2	2	2	2	2	2	1	1	2	5	3	2	5	2	2	5	2	4	1	2	5	1	4	2	4	4	4	4	4	4	4	4	4	3	3	4
204	2	3	3	3	3	3	3	2	2	3	3	3	2	2	2	2	2	2	2	1	1	2	5	3	2	5	2	2	5	2	4	1	2	5	1	4	2	4	4	4	4	4	4	4	4	4	3	3	4
205	2	3	3	3	3	3	3	3	3	3	3	3	2	2	2	2	2	2	2	1	1	1	5	2	1	3	2	3	3	4	5	1	2	5	1	4	3	4	4	4	2	4	2	2	4	2	4	2	4
206	3	4	2	3	3	3	3	2	3	3	3	3	1	1	2	1	1	1	1	2	4	2	2	3	3	2	3	3	3	4	2	3	4	2	3	2	2	2	2	2	2	4	1	2	2	3	3	2	2
207	2	3	3	3	3	3	3	3	3	3	3	3	2	2	2	2	2	2	2	1	2	1	2	1	1	4	1	3	3	3	3	1	2	4	4	4	3	3	3	2	3	3	2	3	3	3	4	3	3
208	2	2	3	3	3	3	3	3	3	3	3	3	2	2	2	2	2	2	2	1	1	1	4	2	1	4	1	2	6	2	4	1	1	4	1	4	3	4	4	4	4	4	4	3	4	4	4	3	4
209	2	3	2	3	3	3	3	3	3	3	3	3	2	2	2	2	2	2	2	1	1	1	5	2	1	6	2	3	5	2	5	1	1	4	1	4	3	4	4	4	4	4	3	4	4	4	4	4	3
210	2	2	1	3	3	2	3	3	2	3	3	3	2	2	2	2	2	2	2	1	2	2	4	3	1	5	1	2	4	3	4	1	1	4	4	5	3	3	4	3	4	4	4	3	4	3	4	2	2
211	2	3	2	1	1	1	1	1	1	1	1	1	2	2	2	2	2	2	2	1	1	1	4	1	1	4	1	2	5	3	4	1	1	4	1	4	3	3	4	4	3	4	4	4	4	3	4	3	4
212	2	2	3	3	3	3	3	3	3	3	3	3	2	2	2	2	2	2	2	1	1	1	4	2	1	4	1	2	4	3	4	1	1	3	1	5	4	4	4	3	3	4	3	3	4	4	4	3	4
213	3	4	3	2	2	2	1	2	2	2	1	1	2	1	2	2	2	2	2	3	2	2	4	2	1	3	2	4	5	4	4	1	3	2	4	2	2	4	4	3	3	3	2	3	3	4	4	2	2
214	3	3	3	3	3	3	3	3	3	3	3	3	2	2	2	2	2	2	2	1	1	1	4	1	1	6	1	3	5	3	5	2	4	4	1	4	2	4	4	4	4	4	4	2	4	4	4	3	4
215	2	4	2	3	3	3	3	3	3	3	3		1	1	2	2	1	1	1	4	5	3	2	1	5	3	5	5	2	6	1	4	2	5	4	1	1	2	2	1		3	1	1	3	1	2	1	1
216	2	3	2	1	1	1	1	2	2	1	1	1	2	2	2	2	2	2	2	1	4	2	3	1	3	3	3	3	4	3	3		1	4	3	4	2	3	3	3	3	2	2	2	3	2	3	3	4
217	2	4	1	2	3	2	3	2	3	3	3	3	2	2	1	1	2	2	2	1	3	2	4	2	1	5	2	3	5	2	5	1	1	4	3	4	2	2	4	4	4	4	4	1	3	4	4	4	3
218	2	3	2	2	2	2	2	2	1	1	1	1	2	2	2	2	2	2	2	1	2	1	5	2	1	5	1	2	4	3	5	1	1	4	1	5	3	4	4	3	4	4	4	4	3	3	4	4	4
219	3	3	2	3	3	3	3	3	3	3	3	3	2	2	2	2	2	2	2	1	4	1	4	1	2	6	2	6	5	2	4	1	1	1	3	4	2	2	3	3	2	3	4	3	2	3	4	3	2
220	3	1	3	3	3	3	3	2	3	3	3	3	2	2	2	2	2	1	1	1	1	1	3	2	2	4	3	3	3	3	2	2	1	5	1	4	3	2	2	3	3	4	3	2	3	3	3	2	3
221	2	2	3	3	3	3	3	3	3	3	3	3	2	2	2	2	2	2	1	3	1	1	3	2	3	3	3	2	4	2	4	3	1	4	2	5	4		4	4	3	3	2	2	3	3	4	4	4
222	2	3	3	3	3	3	3	3	3	3	3	3	2	2	2	2	2	2	2	1	1	1	5	2	1	5	1	2	5	3	4	1	1	3	2	5	3	4	4	4	4	4	3	3	4	3		3	3
223	3	3	3	3	3	3	3	3	3	3	3	3	2	2	2	2	2	2	2	1	1	1	5	2	2	4	3	3	5	4	3		2	4	1	5	3	3	4	3	3	4	3	3	3	4	3	2	2
224	3	4	2	3	3	3	3	3	3	3	3	3	2	2	2	2	1	1	1	2	1	1	3	5	2	3	3	3	4	2	3	3	2	4	2	4	3	4	2	3	4	4	2	2	4	3	4	3	3
225	2	2	3	3	3	3	3	3	3	3	3	3	1	1	1	1	2	2	2	2	5	4	5	3	1	5	2	2	5	2	5	3	2	5	2	5	3	4	4	4	3	3	4	3	4	4	4	3	4
226	3	4	2	3	3	3	3	3	2	2	2	3	1	1	2	1	1	1	1	2	2	2	2	4	3	2	3	3	4	6	3	4	1	3	3	2	2	4	3	2	1	4	2	1	1	1	4	1	1
227	3	4	2	3	3	3	3	3	2	2	2	3	1	1	2	1	1	1	1	2	2	2	2	4	3	2	3	3	4	6	3	4	1	3	3	2	2	4	3	2	1	4	2	1	1	1	4	1	1
228	2	3	3	3	3	3	3	3	3	3	3	3	2	2	2	2	2	2	2	1	2	1	4	2	1	4	2	3	5	4	4	1	1	5	2	4	3	2	3	4	3	4	4	3	4	4	3	2	3
229	2	2	2	3	3	2	3	3	3	3	3	3	2	2	2	2	2	1	2	1	2	1	5	2	1	3	3	4	5	3	4	1	2	4	1	2	3	4	2	2	2	3	2	2	4	3	4	3	3
230	3	4	3	3	3	3	3	3	3	3	3	3	2	1	2	1	1	1	2	2	2	2	2	3	3	3	4	3	2	4	2	3	3	3	2	4	4	4	3	2	2	4	2	2	4	3	3	2	4
231	2	2	3	3	3	3	3	3	3	3	3	3	2	2	2	2	2	1	1	1	1	1	4	2	1	6	1	2	5	3	3	1	1	5	3	4	4	4	4	4	3	4	4	4	4	2	4	3	4
232	3	3	3	3	3	3	3	3	3	3	3	3	2	2	2	2	2	2	2	1	1	1	5	1	1	5	1	1	5	2	5	1	1	5	1	5	4	4	4	4	4	4	4	4	4	4	4	3	3
233	3	3	2	3	3	3	3	3	3	3	3	3	2	2	2	2	2	2	2	1	3	2	3	3	2	2	4	5	3	5	2	1	4	2	3	2	1	3	1	1	1	3	2	1	2	2	1	1	1
234	2	3	2	3	3	3	3	3	3	3	3	3	2	2	2	2	2	2	2	1	1	1	5	2	1	5	2	3	5	2	5	1	1	5	1	5	4	4	4	4	4	4	4	4	4	4	3	3	2
235	3	3	2	3	3	3	3	3	3	3	3	3	2	2	2	2	2	1	2	1	1	1	6	2	1	3	1	3	4	2	5	1	1	5	2	4	2	4	4	4	4	4	3	4	4	4	4	3	4
236	2	3	3	3	3	3	3	3	2	3	3	3	2	2	2	2	2	1	2	2	1	1	2	3	1	4	3	4	3	3	3	3	1	3	1	4	3	3	4	4	2	4	2	2	4	4	4	3	3
237	3	2	1	1	2	2	3	3	3	3	3	3	2	1	1	2	2	2	2	2	2	2	3	2	2	4	2	3	3	4	2	3	4	2	2	2	3	4	2	3	2	3	2	2	3	3	3	2	3
238	3	4	2	3	3	2	3	3	3	3	3	3	2	2	2	2	2	2	2	2	2	1	3	5	2	3	3	4	3	5	2	2	2	3	3	4	2	4	3	2	3	4	2	2	4	2	2	2	2
239	2	3	3	3	3	3	3	3	3	3	3	3	2	2	2	2	2	2	1	2	2	1	4	3	2	4	2	2	5	3	4	3	2	4	1	2	3	2	2	2	2	4	4	1	2	4	4	2	4
240	2	3	2	3	3	2	3	3	3	3	3	3	2	2	2	2	2	1	1	2	1	1	4	3	2	4	3	4	3	4	3	3	3	3	4	3	2	4	2	4	2	4	4	2	4	4	4	2	4
241	2	2	3	3	3	3	3	3	3	3	3	3	2	2	2	2	2	2	2	1	1	1	4	3	2	5	2	3	4	4	4	1	2	5	1	2	4	4	4	4	4	4	4	4	4	4	4	2	2
242	2	3	2	3	3	3	3	3	3	3	3	3	2	1	2	2	2	2	2	1	3	1	4	2	1	5	2	4	5	4	3	1	5	1	3	4	3	4	2	1	3	4	3	3	4	3	4	1	2
243	2	2	3	3	3	3	3	3	3	3	3	3	2	2	2	2	2	1	1	1	2	1	4	2	2	4	3	3	5	3	4	1	1	3	1	5	1	4	4	4	2	4	4	3	3	3	3	3	3
244	2	3	3	3	3	3	3	3	3	3	3	3	2	2	2	2	2	1	2	2	1	1	3	2	3	2	3	3	4	4	3	3	2	4	2	4	4	4	3	2	3	4	1	2	4	3	4	2	2
245	3	2	3	3	3	3	3	3	3	3	3	3	2	2	2	2	2	1	2	1	1	1	3	1	3	4	3	3	4	3	3	2	1	5	1	5	2	3	3	4	3	4	4	3	3	3	4	3	4
246	2	3	3	3	3	3	3	3	3	3	3	3	2	2	2	2	2	2	2	1	1	1	5	1	1	5	1	2	5	3	5	1	1	3	1	5	4	4	4	4	4	4	4	3	4	4	4	3	3
247	1	2	3	3	3	3	3	3	3	3	3	3	2	2	2	2	2	2	2	1	1	1	4	2	1	5	2	3	3	3	4	1	1	4	1	4	4	4	4	3	4	4	3	3	4	4	4	3	3
248	3	4	2	3	3	3	3	3	3	3	3	3	2	2	2	2	2	2	2	1	2	1	3	3	1	3	2	3	4	4	3	1	1	5	1	4	2	4	3	4	4	3	3	3	4	3	4	2	4
249	2	1	3	3	3	3	3	3	3	3	3	3	2	2	2	2	2	2	2	1	2		4	1	2	4	2	3	5	3	4	1	1	3	4	3	2	4	4	4	3	2	3	2	4	3	1	3	2
250	3	3	2	3	3	3	3	3	3	3	3	3	2	2	2	2	2	2	2	1	1	1	3	1	1	5	2	2	5	4	4	1	3	4	4	4	3	4	4	4	3	3	4	4	4	3	4	3	3
251	1	3	3	3	3	3	3	3	3	3	3	3	2	2	2	2	2	2	2	1	1	1	5	1	1	5	1	2	5	2	5	1	1	5	1	5	4	4	4		4	4	4		4	4	4	4	4
252	1	3	3	3	3	3	3	3	3	3	3	3	2	2	2	2	2	2	2	1	1	1	4	2	1	4	2	3	4	2	4	1	3	4	1	5	4	4	4	4	4	4	4	3	4	4	4	3	4
253	3	3	3	3	3	3	3	3	3	3	3	3	2	2	2	2	2	2	2	1	1	1	4	1	1	5	1	3	4	3	4	1	1	5	1	5	3	4	4	4	3	4	2	4	4	3	4	3	2
254	3	4	1	2	3	3	3	2	2	3	3	3	2	2	2	2	2	2	2	2	4	2	5	2	1	4	1	2	6	2	5	1	2	4	1	4	4	2	4	4	4	4	4	4	4	4	4	4	4
255	3	2	3	3	3	3	3	3	3	3	3	3	2	2	2	2	1	1	1	3	1	1	3	2	3	3	4	4	3	5	2	3	1	5	1	2	3	4	3	4	3	4	4	1	2	1	3	1	3
256	1	3	3	3	3	3	3	3	3	3	3	3	2	2	2	2	2	2	2	1	1	1	5	2	1	4	1	3	6	3	4	1	1	3	1	5	3	4	4	4	4	4	4	4	4	4	4	3	4
257	3	3	1	1	1	1	1	1	1	1	1	1	1	1	1	1	1	1	1	2	4	3	3	4	3	3	3	3	3	3	3	3	4	1	4	2	1	3	3	4	3	4	4	4	4	3	4	4	4
258	2	3	3	3	3	3	3	3	3	3	3	3	2	2	2	2	2	2	2	1	2	1	5	2	1	5	2	2	5	4	4	2	1	4	1	4	2	2	4	4	4	4	3	3	4	4	3	1	3
259	3	4	2	3	3	3	3	3	2	3	3	3	2	2	2	2	2	2	2	1	1	1	5	3	1	4	1	4	4	3	3	1	2	4	3	4	2	4	3	4	4	4	3	2	4	2	4	2	3
260	3	3	3	3	3	3	3	3	3	3	3	3	2	2	2	2	2	2	1	4	1	1	3	2	4	4	4	3	3	4	2	4	2	4	1	4	3	4	4	4	3	4	4	2	3	3	3	2	4
261	3	2	3	3	3	3	3	3	3	3	3	3	2	2	2	2	2	2	2	1	3	1	2	1	1	5	2	3	2	2	4	1	2	4	2	4	4	3	4	4	4	4	4	4	4	3	3	4	3
262	2	3	3	3	3	3	3	3	3	3	3	3	2	2	2	2	2	2	2	1	1	1	5	2	1	6	2	2	5	3	5	1	1	5	4	5	4	4	3	4	4	3	4	3	4	3	3	3	3
263	1	3	3	3	3	3	3	3	3	3	3	3	2	2	2	2	2	2	2	1	1	1	5	4	3	3	2	3	4	4	4	1	1	3	3	5	4	4	4	4	4	4	2	2	4	1	4	1	3
264	2	3	3	3	3	3	3	3	3	3	3	3	2	2	2	2	2	2	2	1	1	1	3	3	1	4	1	3	4	3	2	1	2	4	2	4	2	4	3	4	4	4	3	3	4	3	4	3	4
265	1	3	3	3	3	3	3	3	3	3	3	3	2	2	2	2	2	2	2	1	1	1	5	1	1	5	1	2	5	2	5	1	1	5	1	5	4	4	4	4	4	3	4	2	4	4	4	3	4
266	3	4	3	3	3	3	3	3	3	3	3	3	2	1	2	2	2	2	2	2	3		4	2	2	4	2	4	5	5	4	2	1	4	3	4	2	4	3	4	4	4	3	2	4	4	2	2	2
267	2	2	3	3	3	3	3	3	3	3	3	3	2	2	2	2	2	2	2	1	2	2	5	2	2	6	1	2	5	4	4	1	1	2	1	5	2	4	4	3	3	4	4	4	4	4	4	2	4
268	2	3	2	3	3	3	3	3	3	3	3	3	2	2	2	2	2	1	2	2	1	1	3	1	1	4	2	3	4	3	3	2	1	4	1	4	3	3	4	4	3	4	3	3	4	4	4	2	4
269	3	3	2	2	2	2	2	2	2	2	1	1	2	2	2	2	2	1	2	2	1	1	4	2	1	4	2	3	4	3	3	3	1	5		4	2	4	3	4	3	4	4	4	4	4	4	2	2
270	3	2	2	3	3	3	3	3	3	3	3	3	2	2	2	1	2	1	1	2	2	1	4	3	2	3	3	3	3	3	3	2	2	4	2	3	3	4	3	3	3	3	3	2	4	4	4	3	3
271	2	2	3	3	3	3	3	3	3	3	3	3	2	2	2	2	2	1	1	3	4	2	3	1	2	4	3	1	3	3	3	1	2	4	1	4	2	4	3	2	4	4	3		4	2	4	4	2
272	3	4	3	3	3	3	3	3	3	3	3	3	2	2	2	2	2	1	2	4	3	1	2	1	4	3	4	4	3	4	2	3	3	4	1	3	1	4	4	3	3	4	2	3	4	1	4	2	2
273	2	2	3	3	3	3	3	3	3	3	3	3	2	1	2	2	2	1	2	2	1	1	4	1	1	4	1	2	3	3	4	2	1	4	1	4	3	4	3	3	3	4	3	3	4	2	4	2	4
274	3	3	2	3	3	2	3	3	3	3	3	3	2	2	2	2	2	2	2	1	3	2	5	2	1	4	2	3	5	2	4	1	2	2	1	4	2	4	4	4	4	4	3	3	4	4	3	3	2
275	2	3	3	3	3	3	3	3	3	3	3	3	2	2	2	2	2	2	2	1	1	1	3	2	1	5	1	3	4	3	3	1	1	5	1	5	3	4	4	4	3	4	3	2	4	4	4	3	4
276	3	3	2	2	2	3	2	3	3	3	2	1	2	2	2	2	2	2	2	1	3	2	3	2	3	4	3	2	3	4	3	2	2	4	2	4	2	2	3	4	3	4	2	3	4	4	4	1	3
277	4	4	3	3	3	3	2	2	1	1	1	3	2	2	2	2	1	1	1	3	3	2	3	4	3	6	2	4	6	5	4	3	2	2	4	3	3	3	2	2	3	4	2	2	2	3	4	2	1
278	3	2	3	3	3	2	3	3	3	3	3	3	2	2	2	2	2	2	2	1	1	1	6	3	1	4	1	3	5	4	5	1	4	3	1	4	3	4	4	4	3	4	2	3	4	4	4	4	3
279	2	3	3	3	3	3	3	3	3	3	3	3	2	2	2	2	2	2	2	1	1	1	5	1	1	5	1	2	5	2	5	1	1	5	2	5	4	4	4	4	4	4	3	3	2	4	4	3	3
280	2	3	2	3	3	3	3	3	3	3	3	3	2	2	2		2	1	2	1	1	1	5	2	1	5	2	3	5	2	4	1	1	5	1	4	4	4		3	4	4	2	3	3	4	4	4	4
281	3	3	2	3	3	2	3	3	3	3	3	3	2	2	2	2	2	2		1	2	2	4	2	3	4	2	3	4	2	3	1	3	4	1	4	3	4	4	2	3	4	3	1	4	4	4	4	4
282	2	2	3	3	3	3	3	3	3	3	3	3	2	2	2	2	2	2	2	1	1	1	3	2	2	4	1	2	4	3	4	1	2	4	3	4	3	4	4	4	3	4	4	4	4	4	4	3	3
283	2	3	3	3	3	3	3	3	3	3	3	3	2	2	2	2	2	2	2	1	1	1	4	2	2	5	2	3	5	3	4	2	1	3	4	4	3	3	3	2	3	3	3	2	3	3	4	3	3
284	3	2	2	3	3	2	3	2	3	3	3	3	2	2	2	2	2	2	2	1	2	2	3	2	3	2	4	4	3	5	1	3	3	3	2	2	2	2	3	2	1	2	2	2	3	1	3	1	2
285	3	3	3	3	3	3	3	3	3	3	3	3	2	2	2	2	2	2	2	1	2	2	5	2	2	4	2	2	4	3	4	2	4	3	1	3	4	4	3	2	4	4	3	2	4	3	3	3	4
286	3	1	3	3	3	3	3	3	3	3	3	3	2	2	2	2	2	2	2	1	1	1	5	1	1	5	1	2	5	2	5	1	2	4	2	4	4	4	4	3	4	3	3	4	4	4	4	4	4
287	1	3	3	3	3	3	3	3	3	3	3	3	2	2	2	2	2	2	2	1	1	1	5	1	1	5	1	2	6	3	5	1	2	5	1	5	3	4	4	4	4	4	4	2	4	2	4	4	3
288	2	2	3	3	3	3	3	3	3	3	3	3	2	2	2	2	2	2	2	1	1	1	5	3	1	4	1	2	4	3	4	1	2	5	3	4	3	4	4	3	4	4	3	3	4	4	4	4	3
289	4	4	2	2	3	1	2	1	3	3	3	3	1	1	1	2	2	2	2	1	4	3	4	3	1	3	2	2	5	2	5	2	2	3	1	1	4	1	4	4	3	4	4	4	4	4	4	3	4
290	2	2	3	3	3	3	3	3	3	3	3	3	2	2	2	2	2	2	2	1	1	1	4	2	1	5	2	2	4	3	4	1	1	5	1	5	4	4	4	4	4	4	4	4	4	4	4	4	4
291	3	2	3	3	3	3	3	3	3	3	3	3	2	2	2	2	2	2	2	1	2	1	4	2	2	5	1	2	4	4	3	2	3	3	2	4	2	3	4	3	3	3	3	3	4	3	4	2	3
292	1	2	1	2	3	2	3	2	2	1	2	3	1	1	1	1	2	2	2	2	5	5	3	2	2	4	3	2	4	3	3	1	1	2	1	2	3	4	4	4	4	3	3	2	4	4	4	3	4
293	2	4	3	3	3	3	3	3	3	3	3	3	2	2	2	2	2	1	2	2	1	1	5	3	4	4	5	3	5	4	3	3	2	4	1	4	2	2	3	2	3	4	3	2	4	4	4	3	2
294	2	3	3	3	3	3	3	3	3	3	3	3	1	1	1	2	2	2	2	4	6	4	4	3	1	4	2	2	5	3	4	2	4	5	1	5	3	4	4	4	4	4	4	4	4	4	4	3	3
295	3	2	2	2	2	3	3	3	3	3	3	2	2	2	2	2	2	2	2	2	4	2	5	3	2	4	2	3	5	3	4	3	4	2	1	4	1	4	3	4	2	3	2	3	4	2	2	2	4
296	2	3	3	3	3	3	3	3	3	3	3	3	2	2	2	2	2	1	2	1	1	1	5	1	3	5	2	3	5	3	5	1	1	5	1	5	4	4	4	4	3	3	2	2	3	3	4	3	2
297	2	4	2	3	3	3	3	3	3	3	3	3	2	2	2	2	2	2	1	1	2	2	4	2	2	5	2	2	5	3	4	2	1	5	1	4	2	4	4	4	4	4	3	3	3	4	3	3	3
298	2	4	1	2	1	1	2	2	3	2	2	1	2	1	1	2	2	2	2	1	4	1	5	1	1	4	2	2	6	2	5	1	1	5	4	5	2	4	3	4	4	4	4	3	4	3	4	3	3
299	3	4	2	3	3	3	3	3	3	3	3	3	2	2	2	2	2	2	2	2	1	1	3	2	2	4	3	3	4	5	3	3	3	4	1	4	3	3	2	4	3	4	2	2	2	4	4	1	3
300	1	3	3	2	2	2	1	2	2	3	2	2	2	2	2	2	2	2	2	1	1	1	3	2	1	5	2	4	4	4	3	1	1	4	1	5	3	4	3	3	3	3	3	2	2	4	3	3	4
301	2	3	3	3	3	3	3	3	3	3	3	3	2	2	2	2	2	2	2	1	1	1	4	1	1	4	1	3	4	4	4	1	1	5	1	4	4	4	2	4	2	4	2	4	4	4	4	2	3
302	3	3	2	3	3	3	3	3	3	3	3	3	1	2	2	1	2	2	2	1	3	2	5	2	1	5	1	1	5	2	5	1	4	3	3	3	2	4	4	2	4	2	3	4	3	4	4	3	4
303	3	2	3	3	3	2	3	3	3	3	3	3	2	2	2	2	2	1	2	1	1	1	3	2	1	5	1	3	5	3	4	1	2	4	1	4	2	4	3	4	4	3	3	3	4	3	4	2	3
304	3	3	2	3	3	3	3	2	3	3	3	3	2	2	2	1	2	2	2	1	4	2	5	2	1	5	1	3	6	3	5	1	1	2	1	4	2	4	4	4	4	4	4	3	4	4	4	4	4
305	2	3	3	3	3	3	3	3	3	3	3	3	2	2	2	2	2	2	2	1	1	1	5	3	1	4	1	2	5	3	4	1	3	4	1	4	3	4	4	4	4	3	4	3	4	4	4	4	3
306	2	2	3	3	3	3	3	3	3	3	3	3	2	2	2	2	2	1	2	1	3	1	3	1	3	4	1	3	4	4	3	1	1	4	1	4	2	3	3	3	2	4	3	3	4	4	4	2	4
307	2	3	3	3	3	3	3	3	3	3	3	3	1	1	2	2	2	2	2	1	2	2	4	2	2	4	1	3	5	2	3	1	1	3	2	4	2	4	3	4	4	4	4	3	3	4	4	2	2
308	4	4	2	3	3	2	3	2	3	3	3	3	1	1	2	1	1	1	1	2	4	2	2	4	4	2	4	5	2	5	2	3	3	2	4	1	2	2	1	2	2	3	1	1	3	2	4	1	1
309	3	2	2	3	3	3	3	3	3	3	3	3	2	1	2	1	2	1	1	2	4	2	3	3	2	3	2	3	4	4	2	3	2	5	5	3	1	4	2	2	2	2	1	1	4	2	3	1	1
310	2	1	2	3	3	3	3	3	3	3	3	3	2	2	2	2	2	1	2	2	1	1	3	3	1	4	2	3	5	4	3	2	1	5	3	4	3	4	4	4	3	4	3	2	4	4		2	4
311	3	2	2	3	3	3	3	3	3	3	3	3	2	2	2	2	2	2	2	1	1	1	4	1	2	4	2	2	4	2	4		2	4	3	4	3	3	4	4	3	4	3	3	4	4	4	3	3
312	2	2	3	3	3	3	3	2	3	3	3	3	2	2	2	2	2	2	1	2	3	2	3	3	2	4	3	2	3	4	3	1	3	4	3	4	2	3	2	4	3	4	3	3	3	3	3	2	4
313	2	4	2	3	3	3	3	3	3	3	3	3	2	1	2	2	2	1	2	1	1	1	2	1	1	3	1	1	3	3	3	3	1	4	2	4	2	4	4	4	3	4	4	3	4	4	4	4	4
314	3	2	2	3	3	3	3	3	3	3	3	3	1	2	2	2	2	1	2	1	2	1	3	2	2	3	2	4	4	4	4	1	3	3	3	4	1	1	2	4	2	4	2	1	2	3	4	1	3
315	2	3	3	3	3	3	3	3	3	3	3	3	2	2	2	2	2	2	2	1	1	1	5	2	1	5	1	2	5	2	5	1	2	4	1	5	4	4	4	4	4	3	4	4	4	4	4	4	3
316	3	2	2	2	3	3	2	1	3	2	3	2	1	2	1	1	2	2	2	1	5	3	4	2	2		5	3	4	3	4	3	1	4	1	4	4	4	3	3	4	3	2	3	3	4	4	3	4
317	1	3	3	3	3	3	3	3	3	3	3	3	2	2	2	1	2	2	2	3	4	2	5	1	1	3	1	3	5	3	5	1	1	4	1	5	3	4	4	4	4	4	4	4	4	3	4	3	4
318	1	3	1	2	3	1	2	2	3	2	2	2	2	2	2	2	2	2	2	1	1	1	4	2	3	3	2	3	4	4	3	1	1	5	1	5	3	4	4	3	4	4	4	4	4	4	4	3	4
319	3	4	2	3	3	3	3	2	3	3	3	3	2	2	2	2	2	2	2	1	1	1	3	2	1	5	1	2	5	3	3	1	1	5	1	4	4	4	4	4	4	4	4	4	3	4	4	3	4
320	3	4	2	3	3	3	3	3	3	3	3	3	2	1	2	2	1	1	2	2	3	2	3	3	3	3	3	2	3	4	2	2	1	3	2	3	4	3	2	3	2	4	1	1	1	3	3	2	4
321	2	3	3	3	3	3	3	3	3	3	3	3	2	2	2	2	2	2	2	1	2	1	4	2	1	4	1	3	4	3	4	1	1	3	3	4	4	4	4	4	3	4	4	3	4	3	4	3	4
322	3	4	2	3	3	3	3	3	3	3	3	3	2	2	2	2	2	2	1	1	3	2	4	3	2	5	2	3	3	3	4	2	3	3	2	3	2	4	4	4	4	3	3	3	4	4	4	3	4
323	1	3	3	3	3	3	3	3	3	3	3	3	2	2	2	2	2	2	2	2	1	1	4	3	3	4	4	3	4	3	5	3	1	3	3	5	3	3	4	4	4	3	3	2	3	4	4	3	3
324	2	2	3	3	3	3	3	3	3	3	3	3	2	2	2	2	2	2	2	1	1	1	5	2	1	5	2	2	5	3	4	1	1	5	1	5	3	4	4	2	4	4	4	3	4	4	4	3	3
325	2	2	3	3	3	3	3	3	3	3	3	3	2	2	2	2	2	1	2	2	1	1	4	2	2	5	3	2	4	3	5	1	1	5	2	5	3	4	4	4	3	4	4	4	4	2	4	2	3
326	3	2	2	3	3	3	3	3	3	3	3	3	1	1	2	2	2	2	2	1	1	1	4	3	1	3	3	3	4	4	3	2	3	5	1	4	2	4	3	2	2	2	2	2	4	3	2	2	1
327	2	3	3	3	3	3	3	3	3	3	3	3	2	2	2	2	2	2	2	1	1	1	3	5	2	3	3	3	3	3	3	1	1	4	1	5	4	4	4	4	4	4	4	3	4	4	3	4	3
328	1	2	3	3	3	3	3	3	3	3	3	3	2	2	2	2	1	1	2	1	1	1	5	2	2	5	1	2	5	2	5	2	1	5	1	5	4	4	3	4	3	4	3	3	3	3	4	3	4
329	2	1	3	3	3	3	3	3	3	3	3	3	2	2	2	2	2	2	2	2	1	1	3	2	2	4	3	2	3	4	4	2	3	4	2	4	4	4	4	4	2	4	2	3	4	4	4	1	2
330	2	3	3	3	3	3	3	3	3	3	3	3	2	2	2	2	2	2	2	1	1	1	4	2	1	5	2	2	6	3	4	1	1	5	1	5	3	4	4	3	3	3	3	3	4	4	2	3	2
331	3	3	2	3	3	3	3	2	3	3	3	3	2	2	2	2	2	1	2	2	3	2	2	3	3	4	3	3	3	4	2	3	2	3	3	4	2	3	4	4	2	3	2	2	4	4	4	2	2
332	3	3	3	3	3	3	3	3	3	3	3	3	2	2	2	2	2	2	2	1	2	1	4	2	1	3	2	2	3	3	3	2	1	4	2	4	2	3	3	4	3	4	3	3	4	3	4	3	4
333	2	1	3	3	3	3	3	3	3	3	3	3	2	2	2	2	2	2	2	1	1	1	3	2	2	5	2	2	5	4	4	1	3	4	2	4	3	4	3	4	4	4	4	3	4	3	4	3	4
334	4	5	1	1	1	3	3	1	3	3	3	2	1	1	1	1	2	2	2	5	6	5	3	1	3	5	3	5	3	6		4	3	2		1	1	1		1	1	4	3	4	4	1	1	1	1
335	4	5	1	1	1	3	3	1	3	3	3	2	1	1	1	1	2	2	2	5	6	5	3	1	3	5	3	5	3	6		4	3	2		1	1	1		1	1	4	3	4	4	1	1	1	1
336	2	2	2	3	3	2	3	2	3	3	3	3	2	2	2	2	2	1	1	2	1	1	3	3	2	5	2	3	4	4	3	2	1	4	2	5	2	3	2	3	4	3	3	1	3	4	4	2	3
337	2	3	3	3	3	3	3	3	3	3	3	3	2	2	2	2	2	2	2	2	1	1	3	2	1	5	2	3	5	4		2	1	5	2	4	4	2	4	4	4	4	4	4	4	2		1	4
338	3	2	2	3	3	2	2	3	3	3	3	3	2	1	1	1	2	2	1	1	1	1	4	5	1	5	2	2	5	5	4	2	4	2	2	1	2	3	3	2	3	2	3	3	4	3	2	1	4
339	3	3	3	3	3	3	3	3	3	3	3	3	2	2	2	2	2	2	2	1	1	1	4	2	1	5	2	3	3	4	3	1	4	4	2	4	4	3	3	3	3	4	2	2	3	4	4	3	4
340	3	3	2	2	2	2	2	2	3	3	3	3	2	2	2	2	2	2	2	1	2	1	4	1	2	5	1	3	5	3	3	2	2	4	1	4	2	4	3	4	3	4	3	3	3	4	4	3	4
341	2	2	2	3	3	3	3	3	3	3	3	3	2	2	2	2	2	2	2	1	1	1	3	2	2	5	3	2	5	3	3	1	2	4	2	4	4	4	4	4	3	4	4	3	4	4	4	3	3
342	2	3	3	3	3	3	3	3	3	3	3	3	2	2	2	2	2	2	2	1	2	1	3	2	1	4	1	3	3	3	3	1	1	5	2	4	2	4	4	4	3	4	4	3	4	4	4	2	4
343	2	3	3	3	3	3	3	3	3	3	3	3	2	2	2	2	2	2	2	1	1	1	4	2	1	5	1	2	6	3	4	1	1	5	1	4	4	4	4	4	3	4	3	1	3	4	4	3	4
344	3	4	3	3	3	3	3	3	3	3	3	3	2	2	2	2	1	1	1	5	5	4	3	6	5	1	6	5	3	5	3	5	3	3	4	3	2	4	2	4	2	2	2	1	2	1	2	2	2
345	3	3	3	1	2	1	1	2	2	3	1	1	2	1	2	2	2	2	2	1	1	1	5	3	2	5	1	3	5	5	5	1	1	4	1	4	2	4	3	3	3	4	3	3	4	2	4	2	2
346	3	3	3	3	3	3	3	3	3	3	3	3	2	2	2	2	2	2	2	2	2	1	3	1	2	5	3	2	4	4	4	1	1	1	1	5	3	4	3	4	3	4	4	4	4	4	4	3	3
347	1	1	3	3	3	2	2	3	3	3	3	2	2	2	2	2	2	2	1	2	3	1	5	2	2	5	3	2	4	3	3	2	1	4	1	5	3	3	4	3	4	4	4	2	3	3	3	3	2
348	3	3	2	3	3	3	3	3	3	3	3	3	2	2	2	2	2	2	2	1	1	1	5	1	1	6	1	2	6	2	5	1	2	5	1	5	2	4	4	4	4	4	4	4	4	4	4	3	3
349	2	3	3	3	3	3	3	3	3	3	3	3	2	2	2	2	2	1	1	1	2	2	3	4	1	3	3	4	5	3	4	2	4	3	1	4	1	4	3	3	4	2	2	2	3	3	4	3	3
350	2	3	3	3	3	3	3	3	3	3	3	3	2	2	2	2	2	2	2	1	1	1	5	3	1	5	2	3	5	4	6	1	1	4	1	5	4	4	4	4	4	3	4	3	4	4	4	2	4
351	4	5	2	2	2	2	3	3	2	2	3	2	2	2	2	2	1	1	1	2	4	2	2	6	5	2	6	4	2	6	2	5	2	3	3	2	2	2	1	1	2	3	1	1	2	4	2	1	2
352	1	3	3	3	3	3	3	3	3	3	3	3	2	2	2	2	2	2	2	1	1	1	5	2	1	4	2	2	3	3	4	1	1	3	1	5	3	4	4	3	3	4	2	2	3	2	4	3	3
353	3	2	2	3	3	3	3	3	3	3	3	3	2	2	2	2	2	2	2	1	2	1	5	2	1	4	2	3	5	3	5	1	2	3	2	4	3	4	3	4	3	2	4	2	3	3	4	3	4
354	4	4	3	3	3	3	3	2	3	3	3	3	2	1	2	2	1	1	1	2	3	3	2	4	5	2	5	4	2	5	2	3	4	1	3	2	3	2	2	4	1	3	2	1	2	2	2	2	3
355	1	3	2	3	3	3	3	3	2	3	3	3	2	2	2	2	2	2	2	1	2	1	5	2	1	5	1	3	6	2	5		2	4	1	5	3	4	4	4	4	4	4	3	4	4	4	4	2
356	3	1	3	3	3	3	3	3	3	3	3	3	2	2	2	2	2	2	2	1	1	1	5	1	1	5	2	2	4	3	5	1	3	4	1	4	4	4	4	4	4	4	4	4	4	3	4	3	4
357	2	3	3	3	3	3	3	3	3	3	3	3	2	2	2	2	2	2	2	1	1	1	5	1	1	4	2	2	5	3	4	1	1	3	1	5	2	4	4	4	4	4	4	4	4	4	4	2	4
358	2	3	3	3	3	3	3	3	3	3	3	3	2	2	2	2	2	1	2	1	1	1	3	2	2	5	2	1	5	3	4	1	1	4	1	5	4	4	4	4	2	4	4	4	4	4	4	2	4
359	1	3	3	3	3	3	3	3	3	3	3	3	2	2	2	2	2	2	2	1	1	1	4	2	3	5	2	3	5	3	5	1	1	4	1	5	4	4	4	2	4	4	3	2	3	4	4	3	3
360	3	3	2	3	2	2	3	3	2	2	2	3	2	1	2	2	2	2	2	1	2	2	4	2	2	4	1		3	4	3	1	3	2	2	3	3	3	3	2	3	2	3	3	2	2	2	1	3
361	2	1	3	3	3	3	3	3	3	3	3	3	2	2	2	2	2	2	2	1	1	1	4	3	1	6	1	4	5	5	4	1	2	2	1	4	4	4	4	3	2	4	2	4	4	4	4	2	2
362	2	3	2	2	1	3	2	3	1	2	1	1	2	2	2	2	2	1	1	2	4	2	3	2	4	5	4	2	3	5	3	2	3	4	2	4	4	4	4	4	4	4	3	2	3	2	4	2	4
363	2	2	3	3	3	3	3	3	3	3	3	3	2	2	2	2	2	2	2	1	3	1	5	2	1	6	1	2	5	3	4	1	1	3	1	4	3	3	4	3	4	4	4	1	4	4	4	3	3
364	1	3	2	3	3	3	3	3	3	3	3	3	2	2	2	2	2	2	2	1	1	1	4	1	1	5	2	3	5	3	5	1	3	1	3	1	4	4	4	4	4	4	3	4	4	4	4	3	3
365	3	4	2	3	3	2	3	3	3	3	3	3	1	1	1	1	2	1	1	1	3	3	4	2	1	5	2	3	5	3	5	3	1	3	1	4	2	4	3	1	3	4	3	3	3	4	4	3	2
366	2	3	3	3	3	3	3	3	3	3	3	3	2	2	2	2	2	1	2	2	1	1	2	2	3	4	2	3	3	4	2	2	2	4	2	4	2	3	3	3	2	4	3	3	3	1	2	2	3
367	1	3	3	3	3	3	3	3	3	3	3	3	2	2	2	2	2	2	2	1	1	1	5	2	1	5	1	3	5	3	4	1	2	4	2	4	3	3	4	2	3	3	3	4	4	4	4	2	4
368	2	3	3	3	3	3	3	3	3	3	3	3	2	2	2	2	2	2	2	1	1	1	3	2	2	5	1	3	4	4	3	1	2	4	3	4	3	4	4	3	2	4	3	4	4	4	4	2	4
369	2	3	3	3	3	3	3	3	3	3	3	3	2	2	2		2	2	2	1	2	1	5	2	1	5	2	3	5	4	5	1	4	2	1	5	4	4	3	4	4	4	3	4	4	3	3	2	2
370	2	3	3	3	3	3	3	3	3	3	3	3	2	2	2	2	2	2	2	2	1	1	2	3	3	4	3	3	3	3	4	2	2	4	4	4	4	4	3	3	2	3	2	1	4	2	4	2	4
371	2	3	3	3	3	3	3	3	3	3	3	3	2	2	2	2	2	1	2	1	1	1	3	1	1	5	3	2	5	2	4	1	1	5	1	5	2	4	4	4	3	4	4	3	4	4	3	4	4
372	3	3	3	3	3	3	3	3	3	3	3	3	2	2	2	2	2	2	2	1	2	2	4	2	2	5	2	2	5	3	5	1	1	4	2	4	4	4	4	4	4	3	3	3	4	4	4	3	3
373	2	3	2	3	3	3	3	3	3	3	3	3	2	2	2	2	2	2	2	1	2	1	4	2	1	5	2	3	5	3	5	1	1	5	1	4	2	4	4	4	4	4	4	4	4	4	4	3	3
374	2	3	3	3	3	3	3	3	3	3	3	3	2	2	2	2	2	2	2	1	2	2	4	1	1	5	2	3	4	4	4	1	3	5	3	4	3	3	3	4	3	4	4	3	4	3	3	2	2
375	2	3	3	3	3	3	3	3	3	3	3	3	2	2	2	2	2	2	2	1	1	1	3	1	1	5	1	3	4	4	3	1	3	4	1	5	3	4	4	4	4	4	4	4	3	4	4	3	4
376	3	2	3	3	3	3	3	2	3	3	3	3	2	2	2	2	2	1	1	1	2		4	1	2	5	2	3	3	3	3	1	3	2	4	3	4	3	3	4	2	4	4	3	4	3	3	2	4
377	3	3	3	3	3	3	3	3	3	3	3	3	2	2	2	2	2	2	2	1	1	1	5	1	1	6	1	3	6	2	5	1	3	4	1	4	3	4	3	2	2	4	3	3	4	3	2	2	3
378	1	3	3	3	3	3	3	3	3	3	3	3	2	2	2	2	2	2	2	4	1	1	4	3	1	5	1	1	3	2	4	2	1	5	1	5	4	4	4	4	3	4	3	3	4	4	4	4	4
379	1	3	3	3	3	3	3	3	3	3	3	3	2	2	2	2	2	2	2	1	1	1	3	2	2	5	1	3	5	2	4	1	1	3	1	5	4	4	4	4	3	4	2	3	2	3	4	2	3
380	2	2	3	3	3	3	3	3	3	3	3	3	2	2	2	2	2	2	2	1	1	1	5	1	1	6	1	2	6	2	5	1	1	5	1	5	4	4	4	4	4	4	4	4	4	4	4	4	4
381	2	3	2	3	3	3	3	3	3	3	3	3	2	2	2	2	2	1	2	2	3	2	4	2	2	4	1	3	3	2	2	2	1	4	1	3	3	4	4	4	3	2	4	4	4	2	4	3	4
382	2	3	2	3	3	3	3	3	3	3	3	3	2	2	2	2	1	1	1	2	2	1	4	3	2	4	2	4	4	4	3	3	3	3	3	3	4	4	4	2	3	2	2	2	4	4	4	2	2
383	2	3	3	3	3	3	3	3	3	3	3	3	2	2	2	2	2	2	2	1	2	1	4	2	1	4	2	3	5	3	5	1	1	4	1	5	3	4	4	4	3	4	3	3	4	4	4	3	4
384	1	3	2	3	3	1	3	3	3	3	3	3	2	2	1	2	2	2	2	1	2	2	5	2	1	6	2	1	5	2	6	1	1	5	1	4	4	2	4	4	4	4	4	4	2	4	4	4	4
385	3	4	3	3	3	3	3	3	3	3	3	3	2	2	2	2	2	2	2	2	4	2	3	2	1	3	3	5	5	3	3	3	4	2	1	4	3	4	4	4	3	4	2	2	4	4	4	2	2
386	3	1	3	3	3	3	3	3	3	3	3	3	2	2	2	2	1	1	1	2	3	1	2	4	3	2	3	6	5	6	2	3	3	4	2	2	3	3	3	4	1	4	1	1	4	1	2	1	4
387	2	4	3	3	3	3	3	3	3	3	3	3	2	1	2	2	2	2	1	2	1	1	3	2	1	5	2	3	4	4	3	2	1	5	2	4	4	4	4	4	3	4	3	3	4	3	3	2	4
388	4	4	2	3	3	2	3	2	2	2	2	3	2	2	2	2	1	1	1	3	3	2	3	4	5	2	5	2	2	3	1	3	4	1	3	1	1	1	4	4	4	3	4	3	4	3	4	3	2
389	3	4	3	3	3	3	3	3	3	3	3	3	2	2	2	2	2	1	2	2	1	2	2	2	4	5	5	5	3	6	2	2	1	4	1	4	3	4	2	4	1	4	3	3	2	4	4	1	2
390	3	3	2	3	3	2	3	3	3	2	3	3	2	2	1	1	2	2	1	2	2	2	5	3	1	5	2	3	4	3	4	1	4	3	4	3	4	4	3	4	4	4	4	3	3	3	4	3	2
391	3	4	2	3	3	3	3	2	3	3	3	3	1	1	2	1	2	2	2	2	3	2	5	2	1	5	1	4	5	3	5	3	1	2	1	4	3	1	4	4	4	4	4	4	3	2	4	3	4
392	3	4	1	2	2	2	2	2	2	2	2	2	1	1	1	1	2	2	2	3	5	4	2	1	3	4	2	4	3	3	2	3	2	2	2	3	2	1	4	4	4	4	4	4	4	3	3	4	2
393	3	3	3	3	3	3	3	2	3	3	3	3	2	2	2	2	2	2	2	1	1	1	3	2	1	5	2	4	5	4	3	2	4	4	3	4	2	2	3	4	4	4	3	3	4	3	4	4	2
394	2	3	3	3	3	3	3	3	3	3	3	3	2	2	2	2	2	2	2	1	1	1	4	2	1	4	1	3	4	4	4	1	1	4	1	4	3	4	4	4	4	4	4	4	4	4	4	3	4
395	3	3	2	3	3	3	3	3	3	3	3	3	2	2	2	2	2	2	2	1	1	1	4	2	1	5	2	3	3	4	4	1	1	2	4	2	1	4	4	4	4	1	4	4	2	4	4	3	2
396	3	3	1	3	3	2	3	3	3	3	3	3	2	2	2	2	1	1	1	3	1	1	2	4	3	2	2	5	3	6	2	3	1	3	1	2	3	4	3	4	1	4	2	3	4	4	4	1	4
397	2	3	3	3	3	3	3	3	3	3	3	3	2	2	2	2	2	2	2	1	1	1	5	2	2	5	1	3	5	2	5	1	1	5	4	4	3	4	3	3	3	4	3	3	3	3	4	3	3
398	3	2	2	3	3	3	3	3	3	3	3	3	2	1	2	2	1	1	1	2	2	2	3	3	2	3	4	4	2	5	3	3	2	4	2	3	3	2	3	3	2	4	2	2	3	3	4	2	4
399	3	4	2	3	3	3	3	3	3	3	3	3	2	2	2	2	1	2		4	5	4	3	4	3	4	5	4	2	6	2	3	3	4	4	3	4	4	4	4	2	4	1	1	3	2	3	1	2
400	2	3	3	3	3	3	3	3	3	3	3	3	2	2	2	2	2	2	2	1	1	1	5	2	1	5	1	1	4	2	5	1	1	2	2	5	4	4	4	4	4	4	4	4	4	4	4	4	4
401	1	2	3	3	3	3	3	3	3	3	3	3	2	2	2	2	2	2	2	1	1	1	6	1	1	5	1	3	5	4	5	1	1	5	1	5	3	4	3	4	4	4	3	4	4	4	4	2	4
402	4	2	1	2	2	2	3	3	2	3	3	3	1	1	1	1	1	1	1	4	4	3	2	3	4	4	3	6	5	6	2	4	4	2	3	3	2	2	1	3	1	2	2	2	1	1	2	1	1
403	2	1	3	3	3	3	3	3	3	3	3	3	2	2	2	2	1	1	1	2	1	2	3	4	2	3	3	2	3	3	3	2	4	3	1	4	2	3	4	3	3	2	2	2	3	2	4	3	3
404	1	3	3	3	3	3	3	3	3	3	3	3	2	2	2	2	2	2	2	1	3	1	5	2	1	6	2	3	5	3	5	1	1	4	1	5	4	4	4	1	2	3	4	4	2	3	4	2	2
405	3	4	3	3	3	3	3	3	3	3	3	3	2	1	2	2	2	2	2	1	1	2	4	1	3	4	1	3	5	5	4	1	4	3	2	3	4	4	4	4	3	4	4	4	4	2	4	2	3
406	2	3	3	3	3	3	3	3	3	3	3	3	2	2	2	2	2	2	2	2	2	1	5	2	1	4	2	1	5	4	4	1	1	5	2	5	4	4	4	4	4	4	3	4	2	4	4	3	2
407	2	3	3	3	3	3	3	3	3	3	3	3	2	2	2	2	2	2	2	1	1	1	4	3	2	5	2	3	5	4	5	2	3	4	3	2	3	4	4	4	4	4	3	3	4	4	4	4	2
408	1	3	3	3	3	3	3	3	3	3	3	3	2	2	2	2	2	2	2	1	1	1	6	1	1	6	1	2	3	3	5	1	1	3	1	5	4	4	4	4	4	4	4	3	4	4	4	4	4
409	2	4	3	3	3	3	3	3	3	3	3	3	2	2	2	2	2	2	2	2	3	2	5	2	1	5	2	3	4	3	4	2	1	4	3	4	3	3	4	4	3	4	3	1	4	4	3	3	2
410	2	3	3	3	3	3	3	3	3	3	3	3	2	2	2	2	2	2	2	1	1	1	5	1	1	5	1	2	4	3	4	1	1	4	1	5	3	4	4	4	4	4	4	4	4	4	4	3	3
411	2	3	3	3	3	3	3	3	3	3	3	3	2	2	2	2	2	2	2	1	1	1	4	2	1	4	1	2	5	3	4	1	2	4	2	4	3	4	4	4	4	4	3	4	4	3	4	3	3
412	2	2	3	3	3	3	3	3	3	3	3	3	2	2	2	2	2	2	2	1	2	2	4	3	1	4	2	3	4	3	4	1	1	5	1	4	2	4	4	2	3	4	3	3	2	3	3	3	3
413	3	3	3	3	3	3	3	3	3	3	3	3	2	2	2	2	2	2	2	1	1	1	5	2	1	5	1	3	5	3	5	1	1	3	1	5	2	4	4	4	4	4	4	4	4	3	4	3	4
414	2	3	3	3	3	3	3	3	3	3	3	3	2	2	2	2	2	2	2	1	1	1	5	1	1	5	1	2	6	2	5	1	1	5	1	5	4	4	4	4	4	4	4	4	4	4	4	3	4
415	3	4	3	3	3	3	3	3	3	3	3	3	2	2	2	2	1	1	2	3	2	2	2	4	3	3	4	5	3	5	2	4	2	4	2	3	2	4	3	3	2	4	2	2	2	2	2	2	2
416	3	2	2	3	3	2	3	3	3	3	3	3	2	2	2	2	2	1	1	2	1	1	3	4	2	2	3	4	3	4	2	3	1	4	3	4	2	4	2	3	2	4	2	1	2	3	3	2	3
417	3	4	2	3	3	2	3	3	3	3	3	3	2	2	2	2	2	2	2	1	3	1	5	3	2	3	2	3	3	4	4	1	1	4	1	4	3	4	4	3	3	4	3	2	3	4	3	2	3
418	3	4	2	3	3	2	3	3	3	3	3	3	2	1	1	2	2	1	1	2	4	3	2	4	5	3	5	4	3	5	2	3	5	2	1	3	3	2	2	4	2	4	2	1	3	2	1	1	1
419	3	3	1	2	2	2	3	3	2	3	3	3	2	2	2	2	2	2	2	2	1	1	3	2	2	4	2	3	3	4	3	1	4	3	4	2	2	3	4	3	3	3	2	2	3	4	3	4	1
420	2	3	3	3	3	3	3	3	3	3	3	3	2	2	2	2	2	2	2	1	2	1	4	1	1	5	1	2	5	3	5	1	2	5	1	4	3	4	4	4	4	3	4	4	4	4	4	3	4
421	2	3	2	3	3	3	3	2	3	3	3	3	2	2	2	2	1	1	2	2	3	1	3	2	2	4	1	2	5	4	3	1	2	3	1	4	1	3	4	4	3	4	4	4	4	4	4	2	4
422	3	4	2	3	1	2	3	3	3	2	3	3	1	1	1	1	2	2	2	1	5	4	3	2	2	4	3	4	4	3	3	2	2	4	1	2	1	2	4	4	3	4	3	3	4	4	4	3	2
423	2	1	2	3	3	3	3	2	3	3	3	3	2	2	2	2	2	2	2	1	3	1	5	2	1	5	1	3	5	2	5	1	1	4	1	4	4	2	4	4	4	2	3	4	4	2	4	4	3
424	3	2	2	2	2	2	3	3	3	3	3	3	2	2	2	2	2	2	2	2	5	3	4	3	1	4	2	2	5	2	4	1	2	4	1	4	1	4	3	4	3	2	3	2	4	4	3	2	4
425	1	2	3	3	3	3	3	3	3	3	3	3	2	2	2	2	2	2		1	1	1	4	2	1	5	1	2	6	3	4	1	2	5	1	5	3	4	4	4	3	4	3	4	3	3	4	2	4
426	1	3	3	3	3	3	3	3	3	3	3	3	2	2	2	2	2	2	2	1	1	1	4	2	2	5	2	3	5	4	4	3	1	3	1	5	4	4	4	4	2	4	3	3	4	4	4	3	4
427	2	1	3	3	3	3	3	3	3	3	3	3	2	2	2	2	2	2	2	1	2	1	6	1	1	5	1	1	5	3	4	1	1	4	4	5	3	3	4	4	4	4	3	4	4	4	4	4	3
428	2	2	3	3	3	3	3	3	3	3	3	3	2	2	2	2	2	2	2	1	1	1	4	2	1	5	3	3	5	3	5	1	1	3	1	5	4	4	4	4	4	4	3	4	2	4	4	4	2
429	2	3	3	3	3	3	3	3	3	3	3	3	2	2	2	2	2	2	2	1	1	1	6	1	1	6	1	1	6	2	6	1	1	5	1	5	4	4	4	4	4	4	4	4	4	4	4	3	3
430	2	3	3	3	3	3	3	3	3	3	3	3	2	2	2	2	2	2	2	1	3	2	5	1	1	4	1	2	6	2	5	1	1	4	1	5	4	4	4	4	4	3	4	4	4	3	4	3	4
431	3	3	2	3	3	3	3	3	3	3	3	3	2	2	2	2	1	2	2	1	2	2	2	4	1	3	2	1	5	3	4	2	2	4	1	5	4	4	4	4		4	2	1	3	3	3	2	3
432	2	3	3	3	3	3	3	3	3	3	3	3	2	2	2	2	2	2	2	1	1	1	3	3	2	4	2	3	3	4	3	1	1	4	3	4	4	3	4	3	3	2	3	3	4	4	4	4	4
433	3	4	2	3	3	2	3	3	3	3	3	3	2	2	2	2	2	1	1	2	2	1	2	4	3	4	2	4	5	4	2	2	2	3	2	1	3	3	2	4	2	3	3	3	4	3	4	2	3
434	2	3	3	3	3	3	3	3	3	3	3	3	2	2	2	2	2	2	2	1	2	1	5	1	1	5	1	2	5	2	5	1	1	4	1	5	3	4	4	4	4	4	4	4	4	4	4	3	4
435	2	3	3	3	3	3	3	3	3	3	3	3	2	2	2	2	2			1	1	1	5	2	2	5	1	2	5	4	4	1	3	5	1	4	3	3		2	3	1	2	2	3	4	3	2	4
436	2	3	3	3	3	3	3	3	3	3	3	3	2	2	2	2	2	2	2	2	1	1	6	2	2	6		1	5	3	5	1	1	3	3	5	4	4	4	3	4	3	4	3	4	2	4	2	4
437	2	3	2	3	3	2	3	3	3	3	3	3	2	2	2	2	1	1	1	3	1	1	2	3	1	2	1	4	5	6	2	3	4	4	3	2	3	4	2	4	1	4	1	2	2	3	4	1	1
438	3	4	2	3	3	2	2	2	3	3	3	3	1	1	1	1	2	2	2	1	4	3	3	2	1	4	2	2	5	5	3	1	4	2	1	2	3	1	3	2	3	2	2	2	2	3	2	2	3
439	3	3	3	3	3	3	3	3	3	3	3	3	2	2	2	2	2	2	2	2	2	1	5	3	1	4	2	3	4	4	4	2	3	3	2	4	4	4	4	4	3	4	3	3	4	3	3	3	3
440	3	4	1	2	3	3	3	2	2	3	3	3	1	2	1	1	2	2	2	1	5	2	4	3	1	5	2	2	4	3	4	1	2	2	3	3	2	2	4	3	3	4	3	3	4	4	4	2	3
441	2	2	1	1	1	1	1	1	1	1	1	1	2	2	2	2	2	2	2	1	2	2	3	2	1	6	2	3	2	3	3	1	1	5	1	4	4	4	3	4	4	3	4	4	4	3	4	3	3
442	3	4	3	3	3	3	3	2	3	3	3	2	1	1	1	1	2	2	2	2	1	1	2	1	1	4	2	3	3	4	3	3	4	3	1	4	1	4	2	3	1	4	2	2	4	3	1	1	1
443	3	3	2	3	3	3	3	3	3	3	3	3	2	2	2	2	2	1	1	2	3	2	4	3	2	4	3	4	4	5	3	2	3	4	2	4	4	4	2	2	4	2	3	2	4	3	3	1	3
444	3	2	3	3	3	3	3	3	3	3	3	3	2	2	2	2	2	2	2	1	1	1	5	1	1	5	2	2	5	3	4	1	1	4	1	4	3	4	4	4	4	4	4	4	4	4	4	3	2
445	2	2	2	3	3	3	3	3	3	3	3	3	2	2	2	2	2	2		1	1	1	5	3	1	5	1	3	6	2	5	2	1	5	1	5	3	4	4	4	4	4	4	4	4	3	4	3	4
446	1	3	3	3	3	3	3	3	3	3	3	3	2	2	2	2	2	2	2	1	2	1	4	2	1	4	1	3	3	3	4	1	1	2	1	5	3	4	4	4	4	4	2	3	4	4	4	3	4
447	2	3	3	3	3	3	3	3	3	3	3	3	2	2	2	2	2	2	2	2	1	1	3	1	1	6	2	1	4	2	4	2	1	2	1	5	4	4	4	3	4	4	4	4	4	4	4	4	4
448	1	2	3	3	3	3	3	3	3	3	3	3	2	2	2	2	2	2	2	1	1	1	4	2	1	5	1	2	4	3	4	1	1	1	2	5	3	3	4	4	4	4	4	4	4	4	3	3	3
449	3	2	3	3	3	3	3	3	3	3	3	3	2	2	2	2	2	2	2	1	1	1	4	2	2	5	2	2	4	3	4	1	4	3	1	4	2	3	3	4	3	4	3	4	3	4	3	3	2
450	3	1	3	3	3	3	3	3	3	3	3	3	2	2	2	2	2	1	2	2	1	1	3	3	4	3	4	4	3	4	3	3	3	3	3	3	4	4	2	3	2	4	2	1	4	4	4	1	4
451	3	3	3	3	3	3	3	3	3	3	3	3	2	2	2	2	1	1	1	2	1	1	2	1	3	5	3	4	3	6	2	3	4	2	3	2	2	4	3	2	3	3	4	4	3	4	3	1	4
452	3	4	2	3	3	2	3	3	3	3	3	3	1	1	2	2	1	1	1	1	1	2	5	3	2	3	3	4	5	3	3	1	1	5	2	5	3	4	3	3	3	4	2	2	4	4	4	3	3
453	3	4	2	3	3	3	3	3	3	3	3	3	2	2	2	2	1	1	1	2	3	2	3	4	3	3	3	4	4	4	3	3	3	4	4	2	1	4	3	2	2	4	2	1	3	3	4	3	4
454	3	2	3	3	3	3	3	3	3	3	3	3	2	2	2	2	2	1	2	3	1	1	2	3	2	4	3	3	2	4	3	2	1	4	1	3	4	4	4	4	3	4	2	2	4	4	4	2	4
455	2	3	2	3	3	3	3	3	3	3	3	3	2	2	2	2	2	2	2	1	3	1	4	2	1	5	2	3	4	3	3	1	1	4	3	4	2	3	4	4	4	3	3	4	4	4	4	4	4
456	2	2	3	3	3	3	3	3	3	3	3	3	2	2	2	2	2	2	2	1	1	1	5	2	1	6	2	4	5	4	4	1	1	4	1	5	2	4	4	3	3	4	3	4	4	4	4	2	3
457	3	3	3	3	3	3	3	3	3	3	3	3	2	2	2	2	1	1	1	1	2	1	2	3	5	6	4	2	2	3	2	3	3	4	4	3	4	4	4	4	4	4	4	3	4	2	4	3	3
458	2	3	3	3	3	3	3	3	3	3	3	3	2	2	2	2	2	2	2	1	1	1	3	2	3	2	4	3	2	3	4	2	1	5	3	4	3	4	3	4	3	4	3	3	4	4	3	3	3
459	2	3	2	3	3	2	3	2	3	3	3	3	2	2	2	2	2	2	2	1	2	2	4	3	1	4	2	3	5	2	4	2	1	3	1	4	2	3	4	4	3	4	3	4	3	4	4	3	3
460	2	3	3	3	3	3	3	3	3	3	3	3	2	1	2	2	2	2	2	1	1	2	3	2	2	5	2	3	4	4	3	1	4	4	1	4	3	4	3	4	3	4	3	4	4	4	4	3	3
461	1	3	3	3	3	3	3	3	3	3	3	3	2	2	2	2	2	2	2	1	1	1	5	2	1	5	1	3	4	3	4	1	1	4	3	4	3	4	4	4	4	3	2	3	4	4	4	3	4
462	1	2	3	3	3	3	3	3	3	3	3	3	2	1	2	2	2	2	2	1	1	1	5	2	2	4	2	3	4	3	5	2	1	3	1	5	4	4	3	3	3	3	3	3	4	2	4	2	4
463	3	3	3	3	3	3	3	3	3	3	3	3	2	2	2	2	2	2	1	1	2	2	3	1	2	4	2	2	3	3	3	2	4	3	1	3	3	4	4	2	3	4	3	3	4	2	4	2	4
464	3	4	3	3	3	3	3	3	3	3	3	3	2	2	2	2	2	2	2	1	1	1	3	3	2	5	1	5	5	6	3	1	3	4	1	4	4	4	3	4	2	4	4	4	4	4		2	4
465	3	4	3	3	3	3	3	3	3	3	3	3	2	2	2	2	2	2	2	1	1	1	3	3	2	5	1	5	5	6	3	1	3	4	1	4	4	4	3	4	2	4	4	4	4	4	4	2	4
466	2	3	3	3	3	3	3	3	3	3	3	3	2	2	2	2	2	2	2	1	1	1	4	3	1	5	2	2	5	4	4	1	1	2	2	4	3	4	4	4	4	4	4	3	4	4	3	2	3
467	2	2	3	3	3	3	3	3	3	3	3	3	2	2	2	2	2	2	2	1	1	1	5	1	1	5	1	3	6	3	3	1	3	5	1	4	2	3	4	4	3	4	3	3	4	4	4	3	3
468	2	2	3	3	3	3	3	3	3	3	3	3	2	2	2	2	2	2	2	1	2	1	3	3	2	4	1	4	2	5	2	1	3	3	2	3	2	4	4	4	4	4	4	3	4	3	4	2	3
469	2	4	3	3	3	3	3	3	3	3	3		2	2	2	2	2	2	2	2	1	1	4	2	1	3	2	2	5	3	4	1	4	2	1	3	3	4	4	4	4	4	4	4	4	3	4	3	4
470	2	2	2	3	3	3	3	3	3	3	3	3	2	2	2	2	2	2	2	1	3	2	5	2	2	5	2	3	5	3	5	1	1	4	1	4	3	2	4	4	2	2	3	2	4	4	4	3	3
471	2	3	3	3	3	3	3	3	3	3	3	3	2	2	2	2	2	2	2	1	1	1	5	2	1	6	1	2	5	2	5	1	2	4	1	4	4	4	4	4	4	4	3	4	4	4	4	4	4
472	3	3	2	3	2	3	3	3	3	3	3	3	2	2	2	2	2	1	1	2		2	3	3	3	3	3	4	3	4	2	2	2	2	2	3	1	2	1	4	2	4	2	1	2	1	4	1	2
473	2	3	3	3	3	3	3	3	3	3	3	3	2	2	2	2	2	2	2	1	1	1	5	1	2	5	1	3	5	3	5	1	1	5	3	4	4	4	4	3	4	4	4	3	4	4	4	3	3
474	2	2	3	3	3	3	3	3	3	3	3	3	2	2	2	2	2	2	2	1	1	1	4	2	4	4	4	2	5	2	5	2	1	4	1	5	2	4	3	2	4	3	3	3	4	4	4	3	4
475	1	3	2	2	2	1	1	1	1	2	1	1	2	2	2	2	2		2	1	3	1	3	3	2	4	2	3	3	3	3	2	4	5	1	5	4	3	3	4	4	4	4	3	4	3	4	2	3
476	2	3	2	2	2	2	2	1	1	2	2	1	2	1	2	2	1	1	1	2	3	2	5	4	2	3	2	3	4	4	4	1	3	4	3	4	3	3	4	4	4	3	2	3	3	3	3	2	2
477	2	4	2	3	3	3	3	3	3	3	3	3	2	2	2	2	2	2	2	1	1	1	6	1	1	5	1	3	6	4	6	1	1	5	1	4	3	4	4	4	4	3	4	4	4	4	4	2	2
478	3	4	2	2	1	3	3	3	3	3	3	3	2	2	1	1		1	1	2	5	4	3	2	3	3	4	4	3	5	3	3	2	1	2	2	1	2	3	3	2	4	2	3	4	3	4	1	3
479	3	4	3	3	3	3	3	3	3	3	3	3	2	2	2	2			2	2	1	1	5	1	1	5	2	3	5	4	4	1	1	5	1	4	4	4	4	4	4	4	4	4	4	4	4	2	4
480	3	1	2	3	3	3	3	3	3	3	3	3	2	2	2	2	1	2	2	1	3	2	3	1	1	3	2	4	3	4	3	1	4	2	1	4	1	4	3	3	2	4	2	4	3	4	2	2	1
481	3	4	3	3	3	3	3	3	3	3	3	3	2	2	2	2	2	2	2	3	1	1	3	2	2	4	3	3	2	2	3	3	2	4	1	4	3	4	4	4	4	4	1	1	3	3	4	3	4
482	3	5	1	2	3	2	3	3	3	3	3	3	2	2	2	2	2	2	2	1	1	1	3	2	2	5	4	2	4	3	4	3	2	4	1	5	4	4	2	4	2	4	4	3	4	4	4	4	3
483	3	3	3	3	3	3	3	3	3	3	3	3	2	2	2	2	2	2	2	2	1	1	3	2	2	5	2	2	5	3	5	2	2	4	3	4	2	4	4	2	3	4	3	3	4	4	4	3	4
484	1	3	3	3	3	3	3	3	3	3	3	3	2	2	2	2	2	2	2	2	1	1	4	1	1	6	2	3	3	4	3	2	3	4	2	5	4	3	3	1	2	4	4	3	4	4	4	2	4
485	2	4	3	3	3	3	3	3	3	3	3	3	2	2	2	2	2	1	2	1	1	1	3	2	1	6	2	5	3	5	3	2	1	5	2	4	4	2	3	4	4	4	4	2	4	2	2	3	4
486	2	2	3	3	3	3	3	3	3	3	3	3	2	2	2	2	2	2	2	1	1	1	5	2	1	4	1	3	5	3	4	1	1	5	1	5	3	4	3	4	3	3	3	3	4	4	4	2	3
487	3	4	3	3	3	3	3	3	3	3	3	3	2	2	1	2	1	1	1	4	5	3	3	3	3	2	4	4	2	5	2	4	2	3	2	4	2	4	4	4	4	4	4	1	3	2	4	2	1
488	2	1	3	3	3	3	3	3	3	3	3	3	2	2	2	2	2	1	1	2	1	1	5	1	1	4	2	2	5	3	4	2	1	2	2	4	3	4	3	3	4	3	3	1	3	3	3	2	3
489	2	2	2	3	3	3	3	3	3	3	3	3	2	2	2	2	2	1	1	4	3	1	3	2	3	5	3	2	3	3	3	3	1	5	1	4	3	3	3	4	3	3	2	2	3	2	4	3	2
490	3	3	3	3	3	3	3	3	3	3	3	3	2	2	2	2	2	2	2	1	3	2	5	1	1	5	2	2	4	3	5	1	1	4	3	4	3	2	4	4	4	4	4	4	3	3	4	3	4
491	2	3	2	1	2	3	3	3	3	3	3	3	2	2	2	2	2	2	1	2	2	2	5	2	1	5	2	3	3	4	3	3	4	3	1	5	3	2	3	4	3	4	3	3	4	3	4	3	4
492	2	2	2	3	3	3	3	3	3	3	3	3	2	2	2	2	2	1	2	1	3	2	4	3	2	4	2	3	4	3	2	2	1	4	4	2	3	3	2	2	2	3	1	3	2	4	3	2	2
493	2	3	3	3	3	3	3	3	3	3	3	3	2	2	2	2	2	2	2	1	1	1	6	1	1	4	2	2	5	3	5	1	1	3	2	5	3	4	4	4	4	2	3	4	4	4	4	2	4
494	1	3	3	3	3	3	3	3	3	3	3	3	2	2	2	2	2	1	2	2	1	1	5	2	2	4	2	2	5	3	5	2	1	3	1	5	4	4	4	3	3	4	4	2	4	4	4	3	3
495	4	3	2	3	3	3	3	3	3	3	3	3	1	1	1	1	1	1	2	2	4	2	3	2	2	4	2	4	4	4	2	2	5	1	4	2	3	1	2	4	4	2	2	3	2	4	2	2	3
496	2	3	3	3	3	3	3	3	3	3	3	3	2	1	2	2	2	1	1	2	1	2	5	2	2	5	3	3	4	2	5	3	2	4	2	4	4	3	4	4	4	4	4	4	4	4	4	4	3
497	1	2	3	3	3	3	3	3	3	3	3	3	2	2	2	2		1		2	1	1	3	2	2	5	3	2	4	4	3	2	1	1	1	5	4	4		3	3	2	4	3	3	3	4	3	2
498	2	3	3	3	3	3	3	3	3	3	3	3	2	2	2	2	2	1	1	2	1	1	4	1	2	3	2	4	6	4	3	3	4	5	1	5	3	3	4	4	4	4	2	3	2	1	3	1	3
499	3	3	2	3	3	3	3	3	3	3	3	3	2	2	2	2	2	2	2	2	2	2	3	2	3	4	3	4	5	3	3	2	2	4	2	4	2	4	3	4	4	4	3	3	4	4	4	3	4
500	2	2	3		3	3	3	3	3	3	3	3	2	2	2	2	2	2	2	1	1	1	4	2	2	5	2	3	6	2	5	2	1	5	1	5	3	4	4	4	4	4	4	4	4	4	3	4	4
501	3	4	2	3	3	2	3	3	3	3	3	3	1	1	2	2	2	1	2	1	4	3	3	3	2	3	2	4	5	4	3	3	1	4	3	1	1	1	1	2	1	4	1	3	3	2	2	1	1
502	2	1	2	2	3	3	3	2	3	3	3	3	2	2	2	2	2	2	2	1	3	4	3	2	1	3	1	1	6	2	6	1	3	4	3	1	1	3	3	3	3	4	2	3	3	3	3	3	3
503	2	3	2	3	3	2	3	3	3	3	3	3	2	2	2	2	2	2	2	1	3	1	4	1	1	4	1	3	5	2	4	1	1	5	1	4	3	4	4	4	4	4	4	4	4	4	4	3	4
504	2	2	3	3	3	3	3	3	3	3	3	3	2	2	2	2	2	1	2	2	2	1	2	2	2	4	2	1	3	4	3	1	4	4	2	4	3	4	4	4	4	4	3	4	4	2	4	2	3
505	2	4	2	3	3	3	3	3	3	3	3	3	1	2	2	2	2	2	2	1	4	2	3	1	2	5	1	4	4	5	3	1	1	4	2	4	2	2	4	4	3	4	4	4	4	4	4	2	4
506	2	3	3	3	3	3	3	3	3	3	3	3	2	2	2	2	1	2	2	2	1	1	4	2	1	5	1	3	3	3	3	1	3	4	1	4	2	4	2	4	2	4	3	2	4	4	2	4	2
507	3	4	2	3	3	2	3	3	3	3	3	3	2	2	2	2	2	1	2	1	4	2	3	2	3	4	2	4	3	6	2	3	4	2	2	2	2	2	1	3	2	4	2	2	2	3	2	1	3
508	3	3	2	3	3	2	3	3	3	3	3	3	2	2	2	2	2	2	2	1	1	1	3	2	1	5	1	2	5	2	3	1	1	4	1	4	2	4	4	4	3	4	4	2	4	4	4	3	2
509	3	4	2	2	2	3	3	2	3	3	3	3	2	2	2	2	2	2	2	1	4	1	3	4	3	2	4	4	3	4	2	1	3	2	3	2	1	3	3	4	4	1	2	2	3	4	4	2	2
510	2	2	2	3	3	3	3	3	3	3	3	3	2	2	2	2	2	2	2	1	1	1	3	2	1	5	1	2	5	3	3	2	1	3	2	4	3	4	4	4	3	4	4	4	4	4	4	2	4
511	3	4	2	3	3	3	3	3	2	3	3	3	2	2	2	2	2	2	2	1	3	1	4	3	2	5	2	3	5	5	3	1	1	5	1	4	1	3	3	4	4	4	3	3	4	4	4	2	2
512	2	4	3	3	3	3	3	2	3	3	3	3	1	2	2	2	2	2	2	2	4	2	4	3	2	5	2	4	5	3	4	2	2	4	3	4	2	3	2	3	3	3	3	2	1	4	2	2	4
513	2	2	3	3	3	3	3	3	3	3	3	3	2	2	2	2	2	2	2	1	1	1	5	2	2	5	2	2	4	3	4	3	2	4	1	5	2	4	4	3	4	4	4	3	3	4	4	3	4
514	3	3	3	3	3	3	3	2	3	3	3	3	1	2	2	2	1	1	1	4	3	2	3	4	3	3	3	4	2	5	2	2	2	5	3	4	3	4	3	3	2	2	2	1	4	3	3	3	3
515	2	4	3	3	3	3	3	3	3	3	3	3	2	2	2	2	2	2	2	1	2	1	5	2	1	5	1	2	5	2	5	1	1	5	1	4	4	4	4	4	4	3	4	4	4	4	4	3	4
516	3	2	1	2	2	2	3	2	2	3	3	3	1	1	2	1	1	1	2	1	4	2	3	2	3	5	3	4	5	4	3	1	4	2	3	1	3	1	2	2	2	4	4	2	3	3	4	1	1
517	2	3	3	3	3	3	3	3	3	3	3	3	2	2	2	2	2	2	2	1	2	1	4	2	2	5	2	3	5	3	3	1	1	2	2	5	2	3	4	4	4	3	3	3	4	2	4	3	4
518	3	4	2	3	3	3	3	3	3	3	3	3	1	1	2	1	2	2	2	3	5	3	3	2	2	4	2	4	4	5	3	3	1	4	2	3	3	3	3	3	2	4	4	2	3	2	3	2	2
519	2	2	2	3	3	3	3	3	3	3	3	3	2	2	2	2	2	2	2	1	1	1	4	3	3	5	2	2	5	4	3	1	1	5	1	5	4	4	4	4	3	4	3	4	3	3	4	2	4
520	4	2	2	3	3	3	3	3	3	3	3	3	2	1	2	2	1	1	1	3	2	2	2	2	4	3	5	5	2	5	2	3	4	3	2	2	1	3	1	1	1	3	3	3	3	4	3	1	3
521	3	4	1	3	3	3	3	1	3	3	3	3	2	1	1	2	2	2	2	1	2	2	5	1	1	2	1	2	5	2	6	2	1	5	1	4	4	3		4	3	4	3	4	4	4		3	4
522	3	3	2	3	3	2	3	3	3	3	3	3	2	1	1	2	2	1	2	1	1	1	4	3	1	4	3	3	4	3	4	2	2	4	2	4	3	4	4	4	3	4	4	3	4	4	4	3	2
523	1	3	3	3	3	3	3	3	3	3	3	3	2	2	2	2	2	2	2	2	1		5	2	1	5	1	3	5	3	5	2	1	3	2	4	2	4	4	4	4	4	3	2	4	3	4	2	4
524	2	3	2	3	3	3	3	3	3	3	3	3	2	2	2	2	2	2	2	1	1	1	3	3	1	3	1	3	4	5	2	2	4	2	1	4	2	3	3	4	4	4	3	3	3	3	3	2	3
525	3	2	2	3	3	3	3	3	3	3	3	3	2	1	2	2	2	1	2	2	1	1	3	4	2	3	4	3	4	4	3	2	2	3	4	4	2	3	3	3	2	4	3	3	4	4	4	2	3
526	3	2	3	3	3	3	3	3	3	3	3	3	2	2	2	2	2	2	2	1	3	2	5	3	2	4		4	4	4	5	1	2	4	3	4	2	2	3	3	3	4	3	3	2	4	4	3	4
527	2	3	2	3	3	3	3	3	3	3	3	3	2	2	2	2	2	2	2	1	2	2	3	2	3	4	1	4	4	4	4	1	2	4	2	4	3	4	3	4	2	4	4	4	2	4	4	2	2
528	4	4	1	2	2	2	3	2	2	2	3	2	1	1	1	1	2	2	2	2	5	4	3	3	4	2	4	4	2	3	2	3	2	1	4	1	2	1	3	4	3	4	4	3	3	2	2	3	3
529	3	4	3	3	3	3	3	3	3	3	3	3	2	1	2	2	2	2	2	1	1	1	5	2	1	5	2	2	5	3	5	2	3	4	3	4	3	4	4	4	4	4	4	4	4	3	4	3	4
530	1	3	3	3	3	3	3	3	3	3	3	3	2	2	2	2	2	2	2	2	2	2	4	2	2	5	1	2	5	3	5		1	4	3	5	4	4	4	4	3	4	3	2	3	3	4	2	4
531	3	2	2	3	3	3	3	3	3	3	3	3	2	2	2	2	2	2	2	1	2	1	3	1	1	4	2	3	5	4	4	1	4	3	2	3	2	4	4	3	2	4	4	4	4	3	4	3	2
532	1	1	3	3	3	3	3	3	3	3	3	3	2	2	2	2	2	2	2	1	1	1	5	5	1	5	1	2	5	2	5	1	3	3	4	5	3	4	4	2	4	4	4	3	4	4	3	3	3
533	2	4	2	3	3	2	3	3	3	3	3	3	2	2	2	2	1	1	1	2	3	2	2	4	4	3	4	3	2	3	3	2	1	4	2	4	3	4	4	4	3	4	2	2	4	4	4	4	3
534	3	3	2	3	3	3	3	2	3	3	3	3	2	1	2	1	2	2	2	1	2	2	4	2	1	4	2	1	4	1	5	1	2	4	3	4	3	3	2	3	2	4	4	2	4	4		3	4
535	2	3	3	3	3	3	3	3	3	3	3	3	2	2	2	2	2	2	2	2	1	1	4		1	3	1	3	5	3	4	1	1	2	1	1	3	4	4	3	4		2	2	4	4	3	2	4
536	5	4	1	1	2	2	3	2	2	3	3	2	1	1	1	1	1	1	1	3	5	3	2	2	5	3	4	4	2	2	2	3	1	1	4	1	1	1	2	4	4	4	4	3	2	2	3	4	2
537	3	3	2	3	3	2	3	3	3	3	3	3	2	2	2	2	2	2	2	1	1	1	4	2	1	3	3	3	5	4	5	1	4	4	1	4	2	4	4	3	4	4	3	2	4	4	4	3	3
538	5	5	1	1	2	1	1	1	2	2	2	1	1	1	1	1	2	2	1	5	6	5	2	3	4	3	5	5	3	5	2	4	2	1	3	1	1	1	2	4	1	2	3	2	3	3	3	2	4
539	2	3	2	3	3	3	3	3	3	3	3	3	2	2	2	2	2	1	1	2	1	1	4	1	3	4	4	3	4	3	4	3	1	4		5	3	3	2	3	3	4	3	2	4	2	4	3	4
540	3	2	2	3	3	2	3	3	3	3	3	3	2	1	2	2	1	1	1	4	3	3	3	5	4	2	4	5	2	6	1	2	2	3	4	2	3	3	2	2	1	1	1	1	1	2	4	2	2
541	1	3	3	3	3	3	3	3	3	3	3	3	2	2	2	2	2	1	2	1	1	1	4	3	2	5	2	2	4	4	3	1	1	5	1	5	3	4	4	4	2	4	4	3	4	3	4	3	3
542	2	3	3	3	3	3	3	3	3	3	3	3	2	1	2	2	2	2	2	1	1	1	4	3	1	5	2	4	6	4	3	1	1	3	1	4	3	4	3	4	2	4	2	2	4	4	2	2	3
543	2	3	3	3	3	3	3	3	3	3	3	3	2	2	2	2	2	2	2	1	1	1	5	2	1	5	1	1	6	3	4	1	2	4	1	4	3	4	4	4	3	3	4	4	4	2	4	3	4
544	1	3	3	3	3	3	3	3	3	3	3	3	2	2	2	2	2	2	2	1	2	1	4	2	2	4	1	4	5	5	3	1	1	5	1	5	3	4	2	2	3	4	2	4	3	4	2	2	4
545	2	3	3	3	3	3	3	3	3	3	3	3	2	2	2		2	2	2	1	1	1	3	4	3	4	2	4	5	4	3	1		5	2	4	2	4	2	1	1	4	2	3	4	3	3	2	2
546	1	1	3	3	3	3	3	3	3	3	3	3	2	2	2	2	2	2	2	1	1	1	5	3	1	5	1	3	6	3	4	1	2	5	1	5	3	4	4	4	4	2	3	3	3	4	4	3	3
547	3	3	2	3	3	3	3	3	3	3	3	3	2	2	2	2	2	2	2	2	3	2	5	3	1	5	3	2	5	3	5	2	2	4	3	4	2	3	4	4	3	3	4	4	3	4	4	3	3
548	4	3	2	3	3	3	3	3	3	3	3	3	2	2	2	2	1	1	2	2	1	1	3	2	3	3	3	4	3	4	3	2	4	2	4	2	3	4	2	3	1	2	4	2	4	3	4	2	4
549	2	1	2	3	3	3	3	3	3	3	3	3	2	2	2	2	2	1	1	2	1	1	4	2	3	4	3	3	4	4	3	2	2	5	1	5	2	4	4	4	3	4	2	2	4	4	4	2	2
550	2	3	2	3	3	3	3	3	3	3	3	3	2	2	2	2	2	1	2	1	1	1	5	2	1	5	1	2	6	3	4	1	1	3	2	5	4	4	3	3	4	4	2	3	3	4	4	3	4
551	1	3	3	3	1	1	1	3	1	1	1	2	2	2	2	2	2	2	2	1	1	1	1	1	1	6	1	3	5	6	3	1	1	4	1	4	1	1	4	4	4	4	4	4	4	4	4	3	4
552	3	2	3	3	3	3	3	3	3	3	3	3	2	2	2	2	2	2	2	1	1	1	3	2	1	5	2	3	4	4	5	3	2	4	1	4	4	3	3	4	4	4	4	2	3	3	4	3	4
553	2	2	3	3	3	3	3	3	3	3	3	3	2	2	2	2	2	2	2	1	2	1	5	1	2	5	1	2	4	4	3	2	2	4	4	4	3	4	4	3	4	4	3	4	4	3	4	3	4
554	2	1	2	3	3	3	3	3	3	3	3	3	2	2	2	2	2	1	1	2	1	1	4	2	3	4	3	3	4	4	3	2	2	5	1	5	2	4	4	4	3	4	2	2	4	4	4	2	2
555	3	4	2	3	3	2	3	3	3	3	3	3	2	1	2	2	2	1	2	2	2	2	3	4	5	4	4	4	2	5	3	2	1	3	2	3	1	3	1	3	1	2	2	1	1	4	2	1	3
556	3	4	2	3	3	3	3	3	3	3	3	3	2	2	2	2		1		2	1	1	4	1	2	3	3	2	2	4	3	2	1	5	1	4	2	4	4	4	3	4	2	2	4	4	4	3	3
557	3	4	2	2	2	3	3	2	3	3	3	2	1	2	2	2	1	2	2	1	4	2	4	2	1	4	2	5	4	5	3	1	4	3	3	2	1	3	2	4	2	4	2	3	2	2	4	2	4
558	1	3	3	3	3	3	3	3	3	3	3	3	2	2	2	2	2	2	2	1	1	1	3	1	2	5	2	3	4	3	3	1	1	4	1	5	3	4	4	3	3	4	2	3	1	3	4	2	4
559	4	3	3	3	3	3	3	3	3	3	3	3	2	1	2	2	2	2	2	2	2	1	3	3	2	2	3	4	3	5	3	4	4	4	3	2	3	2	3	3	2	4	3	2	4	2	4	2	4
560	5	2	1	2	3	2	2	2	3	3	3	3	2	1	2	2	1	1	1	4	2	2	2	4	5	2	4	4	5	4	3	3	5	1	2	1	4	4	2	2	3	4	3	1	3	1	2	2	3
561	4	2	2	3	3	2	3	3	3	3	3	3	2	2	2	2	1	1	1	3	3	2	2	4	3	2	4	5	3	5	2	4	2	3	4	2	2	2	2	3	2	3	2	1	2	2	2	2	2
562	3	4	2	3	3	2	3	3	2	2	3	3	2	2	2	2	1	1	1	3	3	2	3	4	4	3	4	3	2	4	2	3	1	5	2	4	2	4	2	3	2	3	2	1	4	4	4	2	2
563	2	2	3	3	3	3	3	3	3	3	3	3	2	2	2	2	2	2	2	1	1	1	5	2	1	5	2	2	5	3	5	2	3	4	2	4	3	4	4	4	3	3	3	3	4	4	3	3	4
564	3	3	3	3	3	3	3	3	3	3	3	3	2	2	2	2	2	2	2	1	1	1	4	3	2	5	2	2	5	2	5	1	1	5	1	5	4	4	4	4	4	4	4	3	4	3	4	4	4
565	3	4	2	3	3	3	3	3	3	3	3	3	1	1	1	1	2	2	2	2	5	3	3	2	2	4	2	3	4	3	2	2	4	3	3	4	4	4	3	4	2	3	3	3	4	3	4	2	4
566	3	3	1	3	3	2	3	3	3	3	3	3	2	2	2	2	2	2	2	1	1	1	4	2	2	5	2	3	5	3	3	1	1	5	1	4	4	4	2	4	3	4	4	3	3	4	3	4	2
567	5	4	3	3	3	3	3	3	3	3	3	3	1	1	1	1	1	1	2	4	4	3	2	2	4	3	4	5	2	4	1	4	4	1	3	1	2	4	2	2	1	3	1	2	4	4	4	2	3
568	2	2	3	3	3	3	3	3	3	3	3	3	2	2	2	2	2	1	2	3	1	1	3	1	1	4	2	3	4	4	3	3	1	4	2	5	3	4	3	4	4	4	2	2	3	4	4	2	4
569	2	1	3	3	3	3	3	3	3	3	3	3	2	2	2	2	2	1	2	1	1	1	4	3	2	5	4	3	5	5	5	1	1	5	3	5	4	4	4	4	4	4	4	4	4	4	4	4	4
570	1	3	3	3	3	3	3	3	3	3	3	3	2	2	2	2	2	2	2	1	1	1	5	1	2	5	2	2	6	5	5	1	1	3	1	5	4	4	4	4	4	4	4	4	4	1	4	1	4
571	2	3	3	3	3	3	3	3	3	3	3	3	2	2	2	2	2	2	2	1	1	1	5	2	1	5	1	3	5	4	4	1	1	1	1	5	4	4	3	4	3	4	3	3	3	2	3	2	4
572	2	2	3	3	3	3	3	2	3	3	3	3	2	2	2	2	2	2	2	1	2	1	5	2	1	5	2	3	5	3	5	1	2	5	1	5	2	3	4	3	4	2	3	2	4	3	4	3	3
573	1	3	3	3	3	3	3	3	3	3	3	3	2	2	2	2	2	2	2	1	1	1	5	1	1	5	1	2	5	3	5	1	1	4	1	5	4	4	4	4	3	4	4	4	3	4	4	3	4
574	3	3	2	3	2	3	3	2	3	3	3	3	2	2	2	1	2	1	1	2	4	2	2	2	3	3	3	4	3	4	2	3	2	4	4	2	1	3	2	4	1	4	2	2	1	3	3	1	1
575	2	3	3	1	1	2	1	2	2	3	2	1	2	1	2	2	2	2	2	2	2	1	2	3	3	3	2	4	4	5	2	3	1	5	2	4	2	3	2	4	1	4	2	4	4	4	4	1	4
576	3	3	3	3	3	3	3	3	3	3	3	3	2	2	2	2	2	2	2	1	1	1	4	2	1	5	2	2	4	3	4	1	1	4	1	4	3	4	3	4	4	4	3	3	3	3	4	3	3
577	1	3	3	3	3	3	3	3	3	3	3	3	2	2	2	2	2	1	2	1	2	2	4	2	4	4	4	5	2	6	2	1	1	5	1	5	3	4	4	3	1	4	3	3	4	3	4	1	4
578	3	3	3	3	3	3	3	3	2	3	3	3	2	2	2	1	2	1	2	2	4	3	3	3	2	3	2	4	4	5	2	2	3	2	3	1	2	3	3	2	1	4	3	1	2	4	4	1	1
579	3	4	2	3	3	3	3	3	2	3	3	3	1	1	2	2	2	2	2	3	1	1	2	4	4	3	4	5	3	5	2	3	1	4	2	4	3	4	1	2	2	2	1	1	3	4	3	1	4
580	3	3	2	3	3	3	3	3	3	3	3	3	1	1	1	1	2	2	2	1	6	5	5	3	1	5	2	4	5	3	4		4	3	3	3	2	3		4	3	4	4	2	3	3	3	3	2
581	3	3	3	3	3	3	3	3	3	3	3	3	2	2	2	2	2	2	2	1	2	1	4	3	1	5	1	2	5	5	5	1	4	4	2	4	2	4	4	4	4	4	4	4	4	4	4	3	4
582	3	3	3	3	3	3	3	3	3	3	3	3	2	2	2	2	2	2	1	3	2	2	3	2	1	4	3	3	4	3	4	2	1	4	1	5	3	4	4	4	4		2	3	3	2	4	3	4
583	1	3	3	3	3	3	3	3	3	3	3	3	2	2	2	2	2	1	2	1	1	1	4	3	2	4	2	3	4	4	5	1	1	5	1	5	1	4	4	4	4	3	3	2	3	4	4	1	4
584	2	4	2	3	3	3	3	3	3	3	3	3	2	2	2	2	2	2	2	1	1	1	3	4	1	5	2	4	4	4	3	1	3	5	1	4	3	4	4	4	4	4	4	3	4	4	4	2	4
585	3	3	3	3	3	3	3	3	3	3	3	3	2	2	2	2	2	2	2	1	1	1	4	2	1	4	1	1	6	2	4	1	1	5	1	5	4	4	4	3	4	4	4	4	4	4	4	3	4
586	3	3	3	3	3	3	3	3	3	3	3	3	2	2	2	2	2	1	2	3	1	1	3	2	3	4	3	3	2	2	1	1	1	4	1	4	4	3	4	4	2	2	3	3	3	4	3	3	2
587	2	2	2	2	2	1	1	1	2	2	2	1	2	1	2	2	2	2	2	2	2	2	4	2	2	4	3	2	4	4	3		4	3	2	3	3	3	2	3	2	2	2	4	2	4	3	2	3
588	4	2	2	3	3	3	3	3	2	3	3	3	2	1	2	2	2	1	1	3	2	1	2	4	3	2	4	4	2	4	2	4	3	2	3	2	2	4	2	2	2	2	2	2	3	3	3	2	2
589	3	3	2	3	3	2	3	3	3	3	3	3	2	1	2	1	1	1	1	2	3	2	2	4	4	5	3	5	3	5	2	3	2	3	3	4	2	4	3	4	3	4	2	3	4	4	4	3	4
590	1	2	3	3	3	3	3	3	3	3	3	3	2	1	2	2	2	1	2	1	1	1	5	3	1	4	1	3	5	3	5	1	2	4	2	4	4	4	4	4	4	4	3	2	4	3		4	4
591	4	4	2	3	3	3	3	3	3	3	3	3	1	1	1	1	2	2	2	1	4	2	2	3	1	4	1	3	5	5	3	2	2	4	5	4	4	4	2	2	3	3	4	3	3	4	4	2	1
592	2	2	1	3	3	2	3	2	3	3	3	3	2	2	2	2	1	1	2	1	3	3	3	2	3	5	2	4	3	5	2	1	2	4	2	2	2	1	2	4	2	4	3	4	2	2	4	2	4
593	4	4	2	2	3	3	3	3	3	3	3	3	1	1	2	1	2	2	2	3	3	2	4	2	2	4	2	3	5	3	3	3	2	4	2	2	2	4	3	3	3	4	4	3	4	4	4	3	3
594	3	4	3	3	3	3	3	2	3	3	3	3	2	2	2	2	2	2	2	1	3	2	3	5	3	2	1	3	2	3	2	3	1	3	2	4	2	3	2	3	2	3	4	2	3	3	3	2	2
595	2	3	3	3	3	3	3	3	3	3	3	3	2	2	2	2	2	1	2	2	1	1	3	3	3	4	3	3	4	4	3	3	3	4	1	4	4	4	4	3	2	3	3	2	4	3	4	2	2
596	1	4	1	1	1	3	3	3	3	2	2	2	1	1	1	1	2	2	2	2	5	5	4	3	1	4	2	3	4	3	4	3	4	3	1	4	2	4	3	4	3	4	3	2	4	3	3	2	2
597	2	3	3	3	3	3	3	3	3	3	3	3	2	2	2	2	2	2	2	1	1	1	4	2	2	5	3	1	3	3	5	1	1	5	1	4	4	4	4	4	4	4	2	3	4	4	4	4	4
598	2	3	3	3	3	3	3	3	3	3	3	3	2	2	2	2	2	2	2	1	1	1	4	3	1	5	2	5	5	5	3	1	1	3	2	5	4	4	4	3	3	4	2	2	3	2	4	2	4
599	3	3	3	3	3	3	3	3	3	3	3	3	2	2	2	2	2	1	1	1	1	1	4	3	2	4	3	3	4	4	3	1	1	2	2	2	3	4	3	2	2	4	3	2	4	4	4	2	4
600	2	3	3	3	3	3	3	3	3	3	3	3	2	2	2	2	2	2	2	1	4	1	4	2	2	5	2	3	5	4	3	1	1	4	1	5	3	4	3	4	4	4	2	2	4	4	4	2	4
601	1	3	3	3	3	3	3	3	3	3	3	3	2	2	2	2	2	2	2	1	1	1	5	1	1	5	1	2	5	2	4	1	1	2	1	5	4	4	4	4	4	4	4	4	4	4	4	4	4
602	3	3	2	3	3	1	3	1	2	2	3	2	2	2	2	2	2	1	2	2	3	2	2	3	2	1	4	2	3	2	5	2	1	2	3	2	1	3	1	4	2	4	4	2	4	4	4	2	4
603	3	3	2	2	3	3	3	3	3	3	3	3	2	2	2	2	2	2	2	1	1	1	3	2	1	5	2	3	3	5	3	1	2	4	3	3	4	4	3	4	4	4	4	4	4	4	4	3	4
604	3	1	3	3	3	3	3	3	3	3	3	3	2	1	2	2	2	1	2	3	1	2	3	3	1	5	1	2	2	5	3	2	3	3	3	3	4	4	4	4	3	4	4	4	4	3	4	3	4
605	2	3	3	3	3	3	3	3	3	3	3	3	2	2	2	2	2	2	2	1	1	1	5	2	1	4	2	2	5	3	4	2	1	3	2	4	2	3	3	3	3	4	2	2	3	4	4	3	3
606	2	3	2	3	3	3	3	3	3	3	3	3	2	1	2	2	2	2	2	1	1	1	3	2	1	2	1	5	4	6	2	2	2	4	1	4	1	4	1	4	1	4	3		4	3	2	1	3
607	4	5	2	3	3	3	3	3	3	3	3	3	1	1	1	1	1	1	1	2	1	1	1	5	6	2	5	6	2	6	2	2	1	3	3	2	2	4	2	4	2	4	2	1	3	1	3	1	3
608	3	3	2	3	3	3	3	3	3	3	3	3	2	2	2	1	2	1	2	3	2	2	2	1	1	5	5	5	2	4	2	3	1	4	5	2	3	4	2	3	2	4	2	3	2	4	4	2	4
609	3	3	2	2	2	2	2	2	1	1	1	1	2	2	2	2	2	2	2	2	1	1	3	5	2	2	3	3	2	4	3	3	3	4	2	3	2	4	4	4	4	4	2	2	4	1	4	2	4
610	2	3	3	3	3	3	3	3	3	3	3	3	2	2	2	2	2	2	2	1	1	1	5	1	1	3	1	3	5	3	5	1	1	5	2	5	4	4	4	4	3	4	3	4	4	4	4	3	4
611	2	3	2	3	3	3	3	3	3	3	3	3	2	1	1	2	2	1	1	1	1	1	3	4	2	4	3	3	4	4	3	2	2	3	3	4	3	3	3	3	3	3	2	2	3	4	4	2	3
612	2	1	3	3	2	3	3	3	3	3	3	3	2	2	2	2	2	2	2	1	2	1	5	3	1	5	2	3	5	3	5	1	4	4	1	5	4	4	3	4	2	4	3	2	4	3	3	2	3
613	3	3	2	3	3	2	3	3	3	3	3	3	2	2	2	2	2	2	2	2	1	1	2	3	3	3	4	3	4	5	2	3	1	3	3	2	1	2	3	2	2	4	1	1	3	1	2	1	1
614	3	2	2	3	3	2	3	3	3	3	3	3	2	1	2	1	2	1	2	2	2	1	4	3	1	3	2	3	4	3	3	2	1	4	1	3	2	3	2	3	2	4	4	3	3	3	4	3	2
615	2	1	2	2	3	2	3	2	3	3	3	3	2	2	2	2	2	2	2	1	4	1	5	1	1	5	2	3	5	3	6	1	1	5	1	4	4	4	4	3	4	4	3	4	4	4	3	2	4
616	2	3	3	3	3	3	3	3	3	3	3	3	2	2	2	2	2	1	2	2	1		3	2	2	5	2	3	5	3	4	2	2	4	1	4	3		3	3	3	4	3	2	4	4	4	4	4
617	2	3	3	3	3	3	3	3	3	3	3	3	1	1	2	1	2	1	1	4	2	1	5	2	3	5	4	3	4	5	3	1	1	3	1	4	2	4	3	4	2	4	3	2	4	3	4	1	2
618	2	4	2	3	3	3	3	3	3	3	3	3	2	2	2	2	2	2	2	1	4	2	4	2	1	4	2	3	5	5	4	4	3	3	1		2	3	4	2	2	3	1	2	3	3	3	2	2
619	2	4	3	3	3	3	3	3	3	3	3	3	2	2	2	2	2	2	2	1	2	1	3	2	1	5	1	3	4	3	3	1	1	5	2	5	2	4	4	4	4	4	4	4	4	4	4	3	3
620	3	4	2	2	3	3	3	3	3	3	3	3	2	2	2	2	2	1	2	2	3	2	3	2	4	5	4	3	3	3	3	2	3	2	3	3	1	3	3	4	3	3	2	3	2	2	2	2	2
621	2	3	2	3	3	3	3	3	3	3	3	3	2	2	2	2	2	2	2	1	1	1	4	2	1	6	2	2	5	2	5	1	1	5	1	5	4	4	4	4	4	4	4	3	4	3	4	4	4
622	3	4	2	3	3	3	3	3	3	3	3	3	2	2	2	2	2	2	2	2	4	2	5	3	1	5	2	3	5	2	4	2	5	4	4	4	3	3	3	4	3	4	3	2	3	3	3	2	2
623	3	3	3	3	3	3	3	3	3	3	3	3	2	2	2	2	2	2	2	1	1	1	3	2	2	5	3	2	4	3	3	1	1	4	2	5	3	4		3	4	4	3	4	4	3	4	4	3
624	2	2	3	3	3	3	3	3	3	3	3	3	2	1	2	2	2	1	1	2	2	2	5	2	2	4	2	3	4	4	4	2	1	5	1	5	4	4	3	3	3	4	3	2	4	3	4	2	2
625	2	3	3	3	3	3	3	3	3	3	3	3	2	2	2	2	2	2	2	1	2	2	5	2	1	6	1	3	6	3	4	1	2	4	1	4	3	3	4	3	4	3	4	4	3	4	3	2	4
626	1	3	3	3	3	3	3	3	3	3	3	3	2	2	2	2	2	2	2	1	1	1	5	2	1	4	1	2	4	3	5	1	1	4	1	5	4	4	4	4	3	4	3	4	4	4	4	2	4
627	3	4	2	3	3	3	3	3	2	3	3	2	2	2	2	2	2	1	1	2	4	1	1	2	4	3	5	5	2	4	2	4	2	4	1	2	2	4	2	4	3	4	4	3	1	1	4	1	2
628	3	3	3	3	3	3	3	3	3	3	3	3	2	2	2	2	2	2	2	1	1	1	4	2	1	4	2	2	3	3	3	1	4	4	2	4	3	4	4	4	3	3	4	3	4	4	4	2	4
629	3	3	3	3	3	3	3	3	3	3	3	3	1	1	2	2	1	1	1	3	3	2	2	1	2	3	2	4	4	5	2	2	3	4	2	3	3	3	3	4	3	4	3	3	3	1	2	1	2
630	2	3	3	3	3	3	3	3	3	3	3	3	2	2	2	2	2	2	2	1	1	1	3	3	1	5	1	1	5	2	5	1	2	5	1	5	4	4	4	4	4	4	4	4	4	4	4	4	4
631	3	3	2	3	3	2	3	3	3	3	3	3	2	2	2	2	2	1	2	2	1	1	4	2	2	5	1	1	5	3	5	1	1	3	1	5	4	4	4	4	4	2	3	4	4	4	4	3	4
632	3	3	3	3	3	3	3	3	3	3	3	3	2	2	2	2	2	2	2	1	1	1	3	2	1	4	1	2	5	3	3	2	1	3	2	3	3	4	3	3	3	3	3	2	4	3	2	3	3
633	2	1	3	3	3	3	3	3	3	3	3	3	2	2	2	2	2	2	2	1	1	1	5	2	1	5	2	2	2	3	5	1	1	1	1	4	4	3	3	4	4	4	4	3	4	4	4	4	4
634	3	2	3	3	3	3	3	3	3	3	3	3	2	2	2	2	2	2	2	1	1	1	2	1	2	5	2	3	1	3	2	1	1	5	1	5	4	4	4	4	4	4	4	4	4	4	4	3	4
635	2	2	2	3	3	3	3	3	3	3	3	3	2	2	2	2	2	1	2	2	1	1	4	3	2	3	3	2	3	3	4	2	1	5	3	4	3	2	4	3	4	4	4	2	4	4	4	4	4
636	2	2	2	1	1	1	1	1	1	3	3	1	2	2	2	2	2	2	2	2	1	1	5	2	2	4	2	3	5	2	5	1	2	5	2	4	3	4	3	4	3	3	3	3	4	4	4	3	4
637	2	3	2	3	3	3	3	3	3	3	3	3	2	2	2	2	2	2	2	1	1	1	4	2	1	4	1	3	5	4	3	1	1	5	1	5	3	3	4	4	3	4	4	4	4	4	4	2	4
638	2	3	3	3	3	3	3	3	3	3	3	3	2	1	2	2	2	1	2	2	1	1	4	3		4	5	3	5	3	6	2	1	1	1	5	2	4	3	4	4	4	4	1	4	3	3	3	3
639	1	3	3	3	3	3	3	3	3	3	3	3	2	2	2	2	2	1	2	2	1	1	5	3	2	5	2	3	4	2	4	2	1	4	1	5	4	4	4	3	4	4	3	3	4	3	4	2	4
640	2	2	3	3	3	3	3	3	3	3	3	3	2	2	2	2	2	2	2	1	1	1	4	2	3	5	1	4	5	3	4	1	2		1	5	4	2	4	3	4	3	3	4	4	4	4	4	4
641	3	3	2	3	3	3	3	3	3	3	3	3	2	2	2	2	2	2	2	1	1	1	3	2	1	5	1	3	5	5	4	1	2	3	2	4	2	4	4	4	4	3	3	3	1	4	4	2	2
642	2	3	2	3	3	2	3	3	3	3	3	3	2	2	2	2	2	1	2	1	2	1	4	3	4	2	3	2	4	4	2	2	4	3	4	5	1	4	2	2	2	4	2	1	3	4	1	2	1
643	1	1	3	3	3	3	3	3	3	3	3	3	2	2	2	2	2	2	2	1	1	1	6	1	1	6	1	1	6	1	6	1	1	3	1	4	4	4	4	4	4	4	4	4	4	4	4	4	4
644	2	3	3	3	3	3	3	3	3	3	3	3	2	2	2	2	2	2	2	2	2	1	4	2	1	5	1	2	5	2	4	1	2	4	2	4	4	3	4	4	4	4	3	4	4	4	4	3	3
645	3	3	3	3	3	3	3	3	3	3	3	3	2	2	2	2	2	1	1	3	1	1	2	4	1	3	3	3	3	3	2	3	2	4	1	3	4	4	3	4	3	4	1	1	4	2	4	2	3
646	4	2	1	2	2	2	2	3	2	2	3	3	1	1	1	1	2	2	2	2	4	3	3	2	1	5	2	4	3	5	1	3	4	1	3	1	4	4	2	3	2	4	2	3	3	2	3	2	2
647	2	3	3	3	3	3	3	3	3	3	3	3	2	2	2	2	2	2	2	1	2	1	4	3	2	3	2	3	4	3	3	1	1	4	3	5	3	4	4	4	3	3	4	3	3	3	4	3	3
648	2	2	2	3	3	3	3	3	3	3	3	3	2	2	2	2	2	2	2	1	1	1	4	2	1	5	2	3	5	3	4	1	1	4	1	4	3	4	4	4	4	4	4	3	4	4	4	2	4
649	3	1	3	3	3	3	3	3	3	3	3	3	2	2	2	2	2	2	2	1	1	1	5	2	1	4	2	2	5	3	5	1	4	2	3	2	4	4	3	3	3	4	4	3	4	2	4	3	4
650	2	3	2	3	3	3	3	3	3	3	3	3	2	2	2	2	2	2	2	1	2	1	5	1	1	5	1	2	4	3	5	1	1	5	1	4	3	4	4	3	4	2	2	4	3	4	4	4	3
651	3	3	2	3	3	2	3	3	3	3	3	3	2	2	2	2	2	2	2	1	1	1	2	3	2	5	2	3	3	5	3	1	2	4	3	4	3	3	3	3	2	4	3	1	2	2	4	2	4
652	1	3	3	3	3	3	3	3	3	3	3	3	2	2	2	2	2	2	2	1	1	1	3	2	1	5	2	3	6	3	4	1	2	4	1	5	4	4	4	4	4	3	3	4	4	4	4	3	4
653	2	3	3	3	3	3	3	3	3	3	3	3	2	2	2	2	2	2	2	1	1	1	3	1	1	5	2	2	4	4	4	1	1	5	1	5	4	4	4	4	3	3	3	3	4	2	4	3	4
654	2	4	3	3	3	3	3	3	3	3	3	3	2	1	2	2	2	1	1	2	1		2	5	3	3	4	1	4	1	3	1	4	3	3	4	3	4	4	4	4	4	4	1	4	2	3	4	2
655	3	3	1	3	3	3	3	3	3	3	3	3	2	2	2	2	1	1	1	3	4	3	4	3	2	2	3	4	3	4	3	4	3	4	1	4	4	4	2	4	2	4	4	2	4	3	4	2	4
656	2	2	3	3	3	3	3	3	3	3	3	3	2	2	1	2	2	2	2	2	4	3	5	3	2	4	3	3	5	3	4	2	2	4	1	4	2	3	4	4	4	4	3	3	4	4	4	3	3
657	2	3	3	3	3	3	3	3	3	3	3	3	2	2	2	2	2	2	2	1	1	1	4	2	1	4	2	2	4	3	4	1	1	4	2	5	4	4	4	4	4	4	4	4	4	4	4	3	3
658	1	2	3	3	3	3	3	3	3	3	3	3	2	2	2	2	2	2	2	1	1	1	5	2	1	5	2	2	5	2	5	1	1	3	1	5	3	4	4	4	4	3	3	3	3	4	3	3	3
659	2	2	3	3	3	3	3	2	3	3	3	3	2	2	2	2	2	2	2	1	1	1	5	1	2	5	1	1	6	3	5	1	2	4	3	3	3	3	4	4	4	4	4	4	3	4	4	4	4
660	3	4	3	3	3	3	3	3	3	3	3	3	2	2	2	2	2	2	2	1	4	1	4	3	4	2	1	2	5	5	2	3	5	2	3	2	2	4	2	4	3	3	3	3	3	2	2	2	1
661	3	4	2	3	2	3	3	3	3	3	3	3	2	2	2	2	2	1	1	2	2	2	2	3	5	2	5	5	3	5	2	3	2	4	3	4	3	4	3	4	2	4	3	2	4	2	4	2	4
662	1	2	3	3	3	3	3	3	3	3	3	3	2	2	2	2	2	2	2	1	1	1	5	2	2	5	2	3	5	3	4	1	1	5	2	4	2	3	3	3	4	4	3	3	3	4	4	3	3
663	2	3	3	3	3	3	3	3	3	3	3	3	2	2	2	2	2	2	2	1	1	1	4	3	3	5	2	3	2	5	3	1	1	4	4	5	3	3	3	3	2	4	3	3	4	4	4	2	3
664	2	3
665	3	3	3	3	3	2	3	3	3	3	3	3	2	2	2	2	2	1	1	1	1	1	2	2	2	4	3	2	2	4	2	2	2	4	4	3	4	2	3	4	2	2	2	2	3	3	4	2	4
666	3	4	2	3	3	3	3	2	3	3	3	3	2	2	2	2	2	2	2	1	3	1	3	3	1	3	3	4	3	5	2	1	1	2	3	4	2	2	4	4	2	4	2	2	3	3	4	1	2
667	3	2	3	3	3	3	3	3	3	3	3	3	2	2	2	2	1	1	1	4	2	2	4	3	2	3	4	3	3	4	3	4	1	4	1	4	3	2	4	4	4	3	3	2	4		4	3	3
668	3	3	3	3	3	2	3	3	3	3	3	3	2	1	2	2	2	1	2	2	5	2	4	2	1	5	2	3		3	3	2	1	4	1	4	4	4	4	2	3	4	3	3	4	3	4	2	2
669	3	4	3	3	3	3	3	2	3	3	3	3	2	2	2	2	2	1	2	2	2	1	3	3	3	3	4	4	3	5	2	2	1	1	2	1	4	4	3	4	3	4	4	2	4	2	3	2	1
670	2	2	3	3	3	3	3	3	3	3	3	3	2	2	2	2	2	2	2	1	1	1	5	3	1	5	2	3	4	3	5	1	1	4	1	4	3	4	3	4	3	2	4	3	4	4	4	3	3
671	3	3	2	3	3	3	3	2	3	3	3	3	2	2	2	2	2	2	2	1	3	1	5	2	2	5	1	3	4	3	5	2	2	5	1	4	2	2	4	4	4	4	4	3	4	3	4	3	2
672	3	3	2	3	3	3	3	2	3	3	3	3	1	2	2	2	1	1	1	2	3	1	3	2	4	5	5	3	3	5	3	1	4	2	3	1	1	4	2	2	3	1	2	1	1	2	3	2	1
673	2	3	2	3	3	2	3	3	3	3	3	3	2	2	2	2	2	2	2	2	2	2	5	2	1	5	2	1	5	3	4	2	2	4	1	4	4	4	4	4	4	4	3	2	3	2	4	2	3
674	3	4	2	3	3	3	3	3	3	3	3	3	2	2	2	2	2	1	2	1	1	1	3	2	3	3	4	4	4	5	3	2	2	4	3	4	2	4	4	4	3	4	3	3	4	4	4	2	4
675	2	3	3	3	3	3	3	3	3	3	3	3	2	2	2	2	2	2	2	1	1	1	5	2	1	5	1	3	5	4	4	1	1	5	1	5	3	4	3	4	4	4	4	3	4	4	4	3	1
676	2	2	3	3	3	3	3	3	3	3	3	3	2	2	2	2	2	1	1	2	1	1	5	2	1	4	1	4	3	4	5	3	3	3	2	4	1	4	4	4	4	4	4	4	4	4	4	2	4
677	2	3	3	3	3	3	3	3	3	3	3	3					2	2	2	2	2	2	3	2	1	4	3	3	4	4	2	3	1	5	1	4	2	4	3	4		4	2	3	4	2	4	2	2
678	2	4	3	3	3	3	3	3	3	3	3	3	2	2	2	2	2	2	1	1	1	1	3	3	1	3	2	4	3	5	2	1	1	5	1	4	2	4	3	4	4	4	3	3	4	3	4	1	4
679	1	1	3	3	3	3	3	3	3	3	3	3	2	2	2	2	2	2	2	1	2	1	5	1	1	5	2	2	5	2	5	1	1	5	3	4	2	4	3	3	4	4	3	4	2	3	4	3	4
680	3	2	3	3	3	3	3	3	3	3	3	3	2	2	2	2	2	2	2	1	1	1	3	1	1	5	1	3	4	4	3	1	1	4	1	5	3	4	4	4	4	4	4	4	4	4	4	3	4
681	2	4	3	3	3	3	3	3	3	3	3	3	2	2	2	2	2	2	1	2	1	1	5	2	2	6	3	3	6	3	5	2	1	4	1	1	2	4	3	3	3	3	3	2	4	3	4	3	2
682	2	2	3	3	3	3	3	3	3	3	3	3	2	2	2	2	2	2	2	1	3	1	4	3	2	3	2	2	4	4	3	1	2	3	2	4	2	4	3	4	3	4	4	3	4	3	4	1	3
683	2	3	2	3	3	3	3	3	3	3	3	3	2	1	2	2	2	2	2	1	1	1	4	2	2	5	1	4	5	2	4	1	2	4	2	4	3	4	4	4	4	4	2	3	3	4	4	3	3
684	3	4	2	3	3	3	3	2	3	3	3	3	1	2	2	2	1	1	1	2	1	2	3	2	3		2	3	2	2	4	3	2	4	3	3	1	2	4	4	4	4	3	4	4	3	4	2	2
685	2	3	3	3	3	3	3	3	3	3	3	3	2	2	2	2	2	2	2	1	1	1	6	2	1	5	1	2	5	2	5	1	1	4	1	5	3	4	4	3	4	4	3	3	3	4	4	3	3
686	3	1	3	3	3	3	3	3	3	3	3	3	2	2	2	2	2	2	2	1	3	2	4	2	2	4	2	2	3	3	4	1	2	3	2	4	2	2	4	3	3	3	3	3	2	4	4	2	3
687	3	4	2	3	3	3	3	2	3	3	3	3	2	1	2	2	2	1	2	1	3	2	3	2	3	5	2	3	5	4	3	3	3	3	2	4	2	3	3	1	3	4	3	3	3	2	4	3	4
688	1	3	3	3	3	3	3	3	3	3	3	3	2	2	2	2	2	2	2	1	1	1	5	3	1	4	2	2	5	3	4	1	1	3	1	5	4	4	4	4	4	4	4	4	4	4		3	3
689	2	2	2	3	3	3	3	3	3	3	3	3	2	2	2	2	2	2	2	1	2	1	4	2	2	5	2	3	4	3	4	2	1	5	2	4	2	3	4	4	3	4	4	4	3	4	4	2	4
690	2	3	2	3	3	3	3	2	3	3	3	3	2	1	2	2	2	2	2	2	3	2	3	2	3	5	2	4	3	4	2	2	3	3	4	4	1	2	3	4	4	4	4	3	3	3	4	2	2
691	2	3	3	3	3	3	3	3	3	3	3	3	2	2	2	2	2	2	2	1	1	1	5	2	3	5	2	2	5	3		1	2	3	1	4	4	3	4	4	3	4	3	4	4	4	4	3	3
692	3	3	3	3	3	3	3	3	3	3	3	3	2	2	2	2	2	2	2	1	1	1	4	1	1	5	1	2	3	3	4	1	1	3	3	4	2	2	4	4	4	4	4	4	4	4	4	3	4
693	1	1	3	3	3	3	3	3	3	3	3	3	2	2	2	2	2	2	2	1	1	1	4	2	1	4	2	3	5	3	4	1	1	5	1	5	4	4	3	3	3	3	4	3	4	4	2	2	2
694	2	3	2	3	3	2	3	3	3	3	3	3	2	2	2	2	2	2	2	2	2	1	5	2	1	4	2	3	3	2	4	2	2	4	1	4	3	4	4	3	3	4	4	2	2	4	4	3	3
695	2	2	3	3	3	3	3	3	3	3	3	3	2	2	2	2	2	2	2	1	1	1	5	2	1	5	1	3	5	3	5	2	1	5	1	4	3	4	4	4	4	4	3	3	4	4	2	3	3
696	3	1	2	3	3	2	3	3	3	3	3	3	2	2	2	2	2	2	2	1	1	1	5	2	2	5	2	3	5	3	5	1	4	2	1	4	3	4	4	4	3	4	4	3	4	4	4	4	4
697	3	2	3	3	3	3	3	3	3	3	3	3	2	2	2	2	2	2	2	1	1	1	5	1	1	6	1	1	6	1	6	1	4	3	1	4	1	3	3	3	3	4	4	2	4	1	4	3	1
698	2	3	3	3	3	3	3	3	3	3	3	3	2	2	2	2	2	2	2	1	1	1	4	2	1	5	2	3	4	3	4	1	2	3	3	4	3	3		2	4	4	3	3	4	2	4	3	4
699	3	2	3	3	3	2	3	3	3	3	3	3	2	2	2	2	1	1	1	2	1	1	3	4	3	4	4	3	3	4	4	3	2	4	1	4	3	4	3	2	2	4	2	2	3	2	4	1	2
700	3	4	2	3	2	3	3	2	3	3	3	3	1	2	2	1	2	2		2	4	3	3	2	1	4	2	2	4	3	2	2	1	3	3	3	2	4	4	2	3	4	3	3	3	4	4	3	3
701	2	5	3	3	3	3	3	3	3	3	3		2	2	2	2	2	2	2	1	1	1	3	3	1	2	1	3	4	3	2	1	1	5	1	5	3	4	4	4	4	4	3	4	4	4	4	4	4
702	3	4	2	3	3	3	3	3	3	3	3	3	2	2	2	2	1	1	2	3	1	1	3	3	2	2	3	3	3	4	2	2	3	3	2	4	2	4	4	4	3	4	4	4	4	4	4	3	4
703	2	3	3	3	3	3	3	3	3	3	3	3	2	2	2	2	2	2	2	1	1	1	4	1	1	5	3	2	4	4	3	1	1	3	1	4	2	4	4	4	4	4	2	3	4	4	4	1	4
704	3	3	3	3	3	3	3	3	3	3	3	3	2	2	2	2	2	2	2	1	1	1	3	1	1	6	1	3	5	3	3	1	2	4	1	4	4	4	3	3	2	4	4	3	4	3	4	2	3
705	4	3	1	3	2	3	3	2	3	3	3	3	1	1	1	1	2	1	2	4	5	3	3	2	4	3	5	3	2	3	2	3	5	1	3	2	1	3	4	1	1	2	3	2	4	3	2	3	1
706	4	3	1	2	3	2	3	3	3	3	3	3	1	2	2	1	2	2	2	1	4	2	4	2	2	4	1	2	5	3	4	1	3	4	4	4	2	2	2	2	2	2	3	2	3	4	4	3	2
707	2	3	3	3	3	3	3	3	3	3	3	3	2	2	2	2	2	2	2	1	1	1	4	3	2	5	2	3	4	3	3	1	4	3	2	3	3	3	3	3	4	3	2	3	3	3	3	2	3
708	3	2	3	3	3	3	3	3	3	3	3	3	2	2	2	2	1	1	2	2	1	1	1	3	2	3	4	5	2	6	2	3	2	5	3	4	4	4	4	4	1	2	3	1	4	3	4	2	3
709	3	3	2	3	3	2	3	3	3	3	3	3	2	2	2	2	2	2	2	1	1	1	2	1	1	4	1	2	3	3	3	2	1	4	3	1	3	1	2	4	2	4	4	4	2	2	4	2	4
710	2	3	2	3	3	3	3	2	3	3	3	3	2	2	2	2	1	1	2	2	2	2	4	4	2	2	3	4	3	5	3	3	1	4	2	4	3	3	2	2	3	4	2	1	2	1	4	2	1
711	3	1	3	3	3	3	3	3	3	3	3	3	2	2	2	2	2	1	1	2	3	2	3	3	3	4	3	3	5	4	3	3	1	5	1	5	3	4	4	2	3	4	1	1	4	2	2	2	2
712	3	3	2	3	3	2	3	3	3	3	3	3	2	2	2	2	2	2	2	1	1	1	3	2	2	4	2	2	5	3	3	1	2	4	3	4	1	3	4	4	3	4	4	3	4	4	3	3	4
713	3	1	3	3	3	3	3	3	3	3	3	3	2	2	2	2	2	1	2	2	1	1	4	2	2	3	2	3	5	3	4	1	1	4	1	5	4	4	4	4	3	4	2	3	3	4	4	2	4
714	3	4	2	3	2	3	3	3	3	3	3	3	2	1	2	2	2	1	2	2	3	1	3	3	2	4	3	5	4	5	3	2	1	2	4	3	2	4	1	3	2	4	2	2	2	2	3	2	3
715	1	3	1	3	3	3	3	3	3	3	3	3	1	1	1	2	2	2	2	2	2	2	5	1	1	6	1	2	6	3	5	2	1	5	1	5	4	4	4	4	4	4	4	4	4	4	4	3	4
716	3	2	3	3	3	3	3	3	3	3	3	3	1	2	2	2	2	1	1	2	3	2	3	3	4	5	2	5	4	6	2	2	2	4	1	4	3	4	3	4	2	4	4	2	4	3	4	1	1
717	2	2	2	2	3	3	3	3	3	3	3	3	2	2	2	2	2	2	2	1	3	3	4	1	1	5	1	3	3	2	4	1	1	5	1	4	4	2	4	4	4	4	3	3	4	4	4	3	4
718	3	3	2	3	3	3	3	3	3	3	3	3	1	1	2	2	1	1	1	4	1	1	3	4	3	2	4	5	3	5	3	3	1	5	3	4	2	3	2	2	1	4	1	1	3	3	3	2	2
719	1	3	2	3	3	3	3	3	3	3	3	3	2	2	2	2	2	2	1	2	1	1	4	3	1	5	2	3	4	4	3	1	1	5	1	5	4	3	4	4	3	4	4	4	4	4	4	3	2
720	1	3	3	3	3	3	3	3	3	3	3	3	2	2	2	2	2	2	2	1	1	1	3	2	1	5	1	3	5	2	5	1	1	3	2	5	3	3	4	4	4	3	2	4	4	4	4	4	3
721	2	3	3	3	3	3	3	3	3	3	3	3	2	2	2	2	2	2	2	1	1	1	5	2	3	4	3	2	4	3	4	1	1	5	1	5	3	4	4	2	4	3	2	2	4	3	4	2	1
722	2	3	2	3	3	3	3	3	3	3	3	3	2	2	2	2	2	2	1	2	1	2	5	1	2	5	2	2	5	2	5		1	5	1	5	4	4	4	3	4	4	3	2	4	3	4	4	4
723	3	4	2	3	3	2	3	3	3	3	3	3	2	2	2	2	2	2	2	2	2	2	4	2	2	5	1	4	4	4	3	2	2	4	4	4	4	4	3	3	2	4	3	3	4	4	4	2	3
724	3	3	2	3	3	3	3	3	3	3	3	3	2	2	2	2	2	2	2	1	1	1	4	2	1	4	1	4	5	3	5	1	2	4	1	5	4	3	4	4	4	3	4	4	3	4	4	3	4
725	2	3	3	3	3	3	3	3	3	3	3	3	2	2	2	2	2	1	2	3	1	1	2	4	3	3	4	5	3	5	2	3	2	5	1	5	4	4	4	4	2	4	2	2	4	4	4	2	3
726	3	1	2	3	3	3	3	3	3	3	3	3	1	1	1	2	2	2	2	2	1	1	4	1	2	5	3	3	3	3	3	2	4	2	1	2	3	4	3	4	2	4	3	4	4	3	3	2	4
727	3	2	1	2	3	3	3	3	3	3	3	3	2	1	2	2	2	2	2	1	1	1	4	3	2	3	4	3	4	4	3	2	4	2	2	2	3	3	3	3	2	3	2	1	4	1	2	1	4
728	1	1	3	3	3	3	3	3	3	3	3	3	2	2	2	2	2	2	2	1	1	1	6	2	1	5	1	2	6	2	5	1	1	3	1	5	4	4	4	4	4	4	4	4	4	4	4	4	4
729	2	1	3	3	3	3	3	3	3	3	3	3	2	2	2	2	2	2	2	1	2	1	3	1	2	4	1	3	5	2	5	1	1	5	1	5	3	3	4	4	3	3	4	4	4	4	4	4	4
730	3	2	2	3	2	2	3	3	3	3	3	3	2	2	2	2	2	2	2	1	1	1	4	2	1	5	2	3	5	3	4	1	2	5	1	4	2	4	2	3	3	4	3	3	4	4	3	2	3
731	2	2	3	3	3	3	3	3	3	3	3	3	2	2	2	2	2	2	2	1	1	1	5	2	1	5	2	3	4	3	5	1	1	3	2	5	3	4	3	4	4	4	4	3	4	4	4	3	3
732	3	3	2	3	3	2	3	3	3	3	3	3	2	2	2	2	2	2	2	1	2	1	2	2	2	3	3	4	3	4	3	2	1	5	1	4	2	3	2	1	2	1	3	3	4	4	4	2	4
733	2	3	3	3	3	3	3	3	3	3	3	3	2	2	2	2	2	1	2	2	4	3	3	2	2	4	3	4	4	3	3	2	2	5	1	4	2	4	4	4	3	4	4	3	4	4	4	3	4
734	2	3	2	3	3	2	3	3	3	3	3	3	2	2	2	2	2	2	2	1	2	2	3	2	2	4	2	3	5	3	3	2	1	4	1	4	3	4	3	3	3	4	3	3	3	3	3	2	3
735	1	3	3	3	3	3	3	3	3	3	3	3	2	2	2	2	2	2	2	1	1	1		2	2	5	3		3	2	4	1	1	5	1	5	4	4	4	4	4	4	4	4	4	4	4	4	4
736	3	3	3	3	3	3	3	3	3	3	3	3	2	2	2		2	1	2	1	2	1	4	2	2	5	2	2	4	3	4	1	1	3	2	4	3	4	4	3	3	4	3	4	4	3	4	3	2
737	2	4	3	2	2	1	1	1	2	1	1	1	2	2	2	2	2	2	2	1	3	2	3	2	1	4	2	3	4	4	3	1	1				3	4	3	3	3	4	4	4	4	4	4	2	4
738	4	4	2	3	2	2	2	2	2	2		1	1	1	1	1	1	1	1	2	5		2	5	6	3	5	6	2	6	1	4	2	4	3	4	2	3	3	3	3	3	3	2	3	1	3	2	3
739	4	4	2	3	2	2	2	2	2	2		1	1	1	1	1	1	1	1	2	5		2	5	6	3	5	6	2	6	1	4	2	4	3	4	2	3	3	3	3	3	3	2	3	1	3	2	3
740	3	4	3	3	3	3	3	3	3	3	3	3	2	1	2	2	1	1	2	2	3	2	2	3	3	3	3	4	3	4	2	2	3	4	1	4	3	4	3	1	4	4	2	1	4	4	2	2	1
741	3	4	3	3	3	3	3	3	3	3	3	3	1	2	2	2	2	1	1	1	1	1	3	4	3	2	3	3	3	3	3	2	4	3	1	4	2	4	3	3	2	2	2	2	3	4	4	3	2
742	3	2	2	3	3	2	3	3	3	2	3	3	2	1	2	2	2	1	2	1	1	1	5	3	1	4	2	2	5	2	5	1	5	4	3	4	4	4	3	4	3	4	4	3	4	4	4	3	3
743	2		3	3	3	3	3	3	3	3	3	3	2	2	2	2	2	2	2	1	1	1	3	2	3	3	2	4	4	4	3	2	2	5	1	4	4	4	3	3	1	4	3	2	3	1	4	2	2
744	4	2	3	3	3	3	3	3	3	3	3		2	2	2	2	2	1	2	3	1	1	3	1	3	2	4	4	3	3	3	3	1	3	4	1	2	3	3	2	3	4	4	1	4	4	4	3	3
745	2	2	1	2	3	2	3	3	3	2	3	3	1	1	2	2	2	2	2	3	1	1	3	3	2	4	3	3	2	3	2	3	5	4	1	4	2	4	3	1	3	1	1	4	4	4	4	3	2
746	2	1	3	3	3	3	3	3	3	3	3	3	2	2	2	2	2	2	2	1	3	2	5	2	1	5	1	3	5	3	5	1	1	5	1	5	3	3	3	4	4	4	4	3	4	4	4	3	2
747	3	4	3	3	3	3	3	3	3	3	3	3	2	2	2	2	2	2	2	1	1	1	4	2	1	5	2	2	5	3	5	2	5	2	1	4	4	4	3	3	2	4	4	2	1	4	3	3	2
748	2	4	3	3	3	3	3	3	3	3	3	3	2	2	2	2	2	1	1	2	1	1	3	1	3	5	2	2	4	2	4	2	1	3	1	5	3	4	4	4	3	4	4	3	2	4	4	3	4
749	3	3	3	3	3	3	3	3	3	3	3	3	2	2	2	2	2	2	2	1	1	1	5	2	1	5	2	1	4	3	4	1	1	5	2	4	3	4	4	4	4	4	3	4	4	4	4	3	4
750	2	2	3	3	3	3	3	3	3	3	3	3	2	2	2	2	2	1	1	1	1	1	5	2	2	5	2	2	5	2	4	2	1	5	2	5	4	4	4	4	4	4	3	3	4	4	4	4	4
751	1	4	3	3	3	3	3	3	3	3	3	3	2	2	2	2	2	1	2	4	3	1	2	3	4	2	3	3	3	4	3	3	1	4	1	5	4	2	4	4	2	4	1	1	4	3	4	2	4
752	3	4	3	3	3	3	3	3	3	3	3	3	2	2	2	2	2	2	2	1	1		4	2	1	6	2	1	5	2	5	1	1	4	1	4	4	4	4	4	4	4	3	4	4	4	4	3	3
753	2	2	3	3	3	3	3	3	3	3	3	3	2	2	2	2	2	1	2	2	3	2	4	2	1	4	2	3	5	2	4	1	2	5	1	5	4	4	3	4	4	4	3	3	4		3	4	2
754	2	3	2	3	3	3	3	3	3	3	3	3	2	2	2	2	2	2	2	1	3	2	3	2	3	5	3	4	4	4	3	2	3	2	2	4	3	2	3	4	2	3	2	2	4	3	4	1	4
755	3	3	3	3	3	3	3	3	3	3	3	3	2	2	2	2	2	2	2	1	1	1	3	2	1	3	2	3	3	3	2	1	1	5	1	5	3	3	4	4	4	4	4	3	3	3	4	3	3
756	2	3	2	2	1	1	1	1	2	1	1	2	2	2	2	2				1	1	1	5	2	1	4	1	1	4	4	4	1	3	3	4	3	3	2	3	3	3	1	3	3	3	3	3	2	3
757	2	3	3	3	3	3	3	3	3	3	3	3	2	2	2	2	2	2	2	1	1	1	4	3	1	5	1	3	4	3	5	2	1	3	1	4	3	3	3	4	2	3	3	3	3	3	4	2	4
758	2	3	3	3	3	3	3	3	3	3	3	3	2	2	2	2	2	2	2	1	2	1	4	1	2	5	2	3	4	2	4		1	5	1	5	4	4	4	4	4	4	4	3	3	4	4	2	4
759	3	2	3	3	3	3	3	3	3	3	3	3	2	2	2	2	2	2	2	1	1	1	4	2	2	5	1	2	5	2	5	1	1	4	2	5	3	4	4	4	4	3	3	3	4	3	4	3	4
760	2	2	3	3	3	3	3	3	3	3	3	3	2	2	2	2	2	2	2	1	2	1	5	2	1	6	2	3	5	3	6	1	2	5	2	4	3	4	4	4	4	4	4	4	4	3	4	3	4
761	2	2	3	3	3	3	3	3	3	3	3	3	2	2	2	2	2	2	2	1	2	1	5	2	1	6	2	3	5	3	6	1	2	5	2	4	3	4	4	4	4	4	4	4	4	3	4	3	4
762	1	3	3	2	1	2	3	2	1	2	3	2	1	2	1	2	1	2	1	5	6	1	1	2	3	4	5	6	5	4	3	1	1	2	3	4	4	3	2	1	2	3	4	3	2	1	2	3	4
763	3	3	3	3	3	3	3	3	3	3	3	3	2	2	2	2	2	2	2	1	2	1	5	1	2	4	2	2	4	3	5	1	2	4	1	5	4	4	4	4	3	4	2	4	4	4	4	3	3
764	2	3	3	3	3	3	3	3	3	3	3	3	2	2	2	2	2	2	2	1	1	1	5	2	2	5	1	2	5	2	5	1	1	4	1	5	3	4	4	3	3	4	4	3	4	4	4	3	3
765	3	4	2	3	3	3	3	3	3	3	3	3	2	2	2	1	2	2	2	2	2	1	3	3	2	5	2	3	4	4	3	1	2	4	3	4	2	4	4	4	3	4	3	3	4	3	4	2	4
766	2	4	2	3	3	3	3	3	3	3	3	3	2	2	2	2	1	1	1	2	1	2	5	4	3	2	3	4	5	3	3	2	1	4	2	4	3	2	3	1	3	3	2	3	4	4	4	2	2
767	3	2	3	3	3	3	3	3	3	3	3	3	2	2	2	2	2	2	2	1	2	1	5	3	1	5	2	2	5	3	5	1	1	4	2	5	4	4	4	4	4	4	3	4	4	4	4	4	2
768	2	3	3	3	3	3	3	3	3	3	3	3	2	1	2	2	2	2	2	2	2	2	4	2	2	3	2	3	4	3	4	2	1	5	1	5	3	3	4	4	4	3	2	3	4	3	4	2	3
769	2	3	3	3	3	3	3	3	3	3	3	3	2	2	2	2	2	2	2	1	1	1	4	2	2	3	1	3	4	3	4	1	2	5	1	5	4	4	4	4	4	4	3	4	4	4	4	4	4
770	2	1	3	3	3	3	3	3	3	3	3	3	2	2	2	2	2	2	2	1	1	1	5	3	1	5	2	1	5	2	5	1	1	5	1	5	4	4	4	4	3	4	4	3	4	2	4	2	3
771	2	3	3	3	3	3	3	3	3	3	3	3	2	2	2	2	2	2	2	1	1	1	3	3	1	5	2	2	5	3	4	1	1	4	1	4	4	4	4	4	3	4	4	3	4	4	4	3	4
772	2	2	2	3	2	3	3	2	3	3	3	3	2	2	2	2	2	2	2	1	3	1	5	1	1	5	1	3	5	3	5	1	1	4	2	4	1	3	4	2	4	4	4	4	4	4	4	3	3
773	2	2	2	2	3	2	3	2	3	3	3	3	2	1	2	2	2	2	2	1	1	1	4	5	2	5	3	3	5	3	3	1	2	4	3	4	3	2	1	1	3	4	2	2	2	4	4	2	4
774	2	3	3	3	3	3	3	3	3	3	3	3	2	2	2	2	2	2	1	3	1	1	3	3	5	2	4	2	3	3	3	1	3	4	3	4	4	4	4	4	4	4	3	3	4	4	4	4	3
775	2	2	3	3	3	3	3	3	3	3	3	3	2	2	2	2	2	2	1	2	1	1	3	1	3	4	4	3	4	4	4	3	3	4	4	4	4	4	4	4	3	3	3	3	4	4	3	3	4
776	2	2	3	3	3	3	3	3	3	3	3	3	2	2	2	2	2	1	2	2	2	1	5	4	2	5	2	2	5	3	5	1	2	5	1	5	2	4	3	3	3	2	2	2	3	4	4	3	4
777	3	4	1	3	2	1	2	2	3	3	3	3	2	2	2	2	2	2	2	3	4	3	3	3	4	2	3	2	3	2	3	3	2	2	3	2	1	2	3	1	3	4	3	2	3	2	4	3	3
778	3	3	2	3	3	3	3	3	3	3	3	3	2	2	2	2	2	2	2	1	2	1	4	2	2	5	2	3	4	3	4	1	1	4	1	4	4	4	4	2	2	3	3	2	3	3	4	2	3
779	2	3	1	3	3	2	3	2	3	3	3	3	2	2	2	2	2	2	2	1	4	1	2	2	4	4	4	4	3	2	2	1	1	1	5	4	1	2	4	4	4	2	2	3	1	2	4	3	2
780	2	1	2	3	3	2	3	3	3	3	3	3	1	2	2	2	2	2	2	1	1	1	5	2	1	5	2	2	5	2	5	1	2	4	3	5	4	4	4	4	4	4	3	3	4	3	4	4	3
781	3	4	3	3	3	3	3	3	3	3	3	3	1	1	2	1	2	2	1	2	2	1	3	1	1	5	3	4	5	4	2	2	4	3	3	1	4	3	2	1	2	4	3	3	4	4	4	2	1
782	3	3	3	3	3	3	3	3	3	3	3	3	2	2	2	2	2	2	2	1	1	1	5	3	2	3	2	2	5	3	6	1	1	4	1	5	3	3	4	4	4	3	4	4	4	4	4	4	3
783	3	2	2	2	1	2	2	2	2	2	2	1	2	1	2		2	1	1	2	4	4	3	2	4	3	4	4	3	5	3	3	5	3	2	3	2	4	1	1	3	4	2	1	1	2	1	2	3
784	3	3	2	3	3	2	3	3	3	3	3	3	2	2	2	2	2	2	2	1	1	1	5	1	1	5	3	2	4	3	4	1	1	3	1	4	3	4	4	2	3	4	3	2	4	4	4	2	2
785	3	4	3	3	3	3	3	2	3	3	3	3	1	2	1	2	2	2	2	1	4	3	3	1	1	4	1	3	5	5	3	1	2	2	3	4	2	2	4	3	3	4	3	2	2	4	4	2	3
786	3	4	2	3	3	3	3	3	3	3	3	3	2	2	2	2	2	2	2	3	3	1	2	1	3	4	3	4	3	4	2	2	3	2	1	2	4	4	2	2	2	4	2	3	1	3	2	3	4
787	3	3	2	3	3	2	3	3	3	3	3	3	2	2	2	2	2	1	2	1	2	1	3	1	2	5	2	4	5	4	3	1	1	5	1	5	3	4	3	3	4	4	3	2	4	2	4	2	3
788	2	4	2	3	3	3	3	3	3	3	3	3	2	2	2	2	2	2	2	1	1	1	4	2	2	5	1	2	4	3	4	2	2	4	2	4	3	4	4	3	3	4	4	3	4	4	4	4	4
789	3	4	3	3	3	3	3	3	3	3	3	3	2	2	2	2	2	2	2	1	4	1	2	2	2	2	3	4	1	5	2	1	2	3	3	3	3	4	4	2	2	4	3	2	3	4	3	2	1
790	2	3	3	2	2	1	2	2	1	2	1	2	2	2	2	2	2	2	2	2	1	1	4	3	1	5	2	3	5	2	5	1	1	4	2	5	2	3	3	4	3	3	3	4	4	3	3	4	3
791	2	1	3	3	3	3	3	3	3	3	3	3	2	2	2	2	2	1	2	1	1	1	5	3	3	4	3	2	4	3	4	2	4	5	1	5	4	4	4	4	4	4	3	3	4	3	4	4	3
792	3	4	1	2	2	2	2	2	2	2	2	2	2	2	2	2	2	2	2	2	1	1	3	3	3	3	2	4	2	2	3	2	2	3	2	4	4	4	3	4	4	4	3	2	4	4	4	4	4
793	2	3	3	3	3	3	3	3	3	3	3	3	2	1	2	2	1	1	1	2	3	2	3	3	3	3	4	4	2	4	3	3	2	4	4	3	4	3	2	3	1	4	3	1	2	2	2	1	4
794	1	2	3	3	3	3	3	3	3	3	3	3	2	2	2	2	2	2	2	2	1	1	5	3	2	5	2	2	4	4	5	2	1	3	1	5	2	4	4	3	4	2	3	2	4	4	4	3	4
795	1	3	3	3	3	3	3	3	3	3	3	3	2	2	2	2	2	2	2	1	1	1	5	2	1	6	1	1	6	2	4	1	1	5	1	5	4	4	4	3	3	4	4	3	4	4	4	4	4
796	3	2	2	3	3	3	3	3	3	3	3	3	2	2	2	2	2	2	2	2	2	2	3	2	2	3	3	3	3	3	3	2	2	4	3	4	2	4	4	3	3	4	3	4	2	3	4	2	4
797	2	3	3	3	2	3	3	3	3	3	3	3	2	2	2	2	2	2	2	2	4	2	5	2	1	5	1	2	5	2	5	1	1	4	1	4	2	4	3	4	4	4	3	2	4	2	4	4	1
798	2	3	3	3	3	3	3	3	3	3	3	3	2	2	2		2	2	2	1	1	1	4	2	1	5	3	3	5	2	4	1	1	3	1	5	2	4	4	4	4	4	4	4	4	2	4	3	3
799	2	3	3	3	3	2	3	3	3	3	3	3	2	2	2	2	2	2	2	1	1	1	3	2	2	4	2	5	3	6	1	3	2	4	1	4	1	2	2	1	1	2	2	3	2	4	3	1	2
800	3	2	2	1	2	2	2	1	1	1	1	1	1	2	2	2	1	1	1	1	1	1	3	4	2	3	3	4	2	4	3	2	1	4	1	4	3	4	3	4	3	4	3	2	3	4	3	2	4
801	2	2	2	3	3	2	3	2	3	3	3	3	2	2	2	2	2	2	2	1	4	2	5	3	1	4	2	3	5	3	4	2	1	4	1	4	4	2	4	3	4	4	3	4	3	4	4	3	3
802	4	2	2	3	2	3	3	3	3	3	3	3	1	1	2	1	1	1	1	1	5	4	3	3	2	5	3	4	4	4	3	1	3	4	2	2	2	4	4	4	3	4	4	3	4	4	4	2	1
803	3	4	3	3	3	3	3	3	3	3	3	3	2	2	2	2	2	2	2	1	1	1	5	1	1	6	1	4	6	4	4	1	1	3	2	5	4	3	4	4	4	3	4	4	4	4	4	3	4
804	3	3	2	3	3	3	3	3	3	3	3	3	2	2	2	2	2	2	2	1	1	1	3	2	3	4	3	3	4	4	3	1	1	4	2	4	2	4	3	4	3	4	4	3	4	4	4	3	4
805	2	3	3	3	3	3	3	3	3	3	3	3	2	2	2	2	2	2	1	2	1	1	3	4	3	3	4	4	1	3	3	4	1	2	2	3	4	4	2	4	2	4	1	2	4	2	3	2	4
806	3	2	2	2	3	3	3	2	3	3	3	3	2	2	2	2	2	1	2	1	2	1	2	4	3	2	4	4	2	5	2	3	3	4	4	2	2	3	3	3	3	4	2	2	3	2	2	2	3
807	2	3	3	3	3	3	3	3	3	3	3	3	2	2	2	2	2	2	2	1	1	1	3	2	1	4	1	5	5	5	3	1	1	4	3	4	2	3	2	4	3	4	2	2	2	4	4	1	4
808	1	1	3	3	3	3	3	3	3	3	3	3	2	2	2	2	2	2	2	1	1	1	6	3	1	5	1	3	6	3	6	1	1	5	1	5	4	3	4	4	4	4	4	4	4	4	4	4	4
809	2	3	2	3	3	3	3	3	3	3	3	3	2	2	2	2	2	2	2	1	1	1	4	3	1	5	1	3	4	3	4	1		5	1	5	4	4	3	4	3	4	4	4	4	2	4	3	4
810	1	3	3	3	3	3	3	3	3	3	3	3	2	2	2	2	2	2	2	1	1	1	5	2	1	5	1	3	4	3	4	1	1	5	1	5	3	4	4	3	4	4	3	3	4	4	4	3	3
811	3	4	2	3	3	3	3	3	3	3	3	3	2	2	2	2	2	2	2	2	4	1	3	2	4	4	4	2	4	4	3	3	4	4	2	4	1	1	3	4	2	1	1	1	2	3	4	2	2
812	2	3	2	3	3	3	3	3	3	3	3	3	2	2	2	2	2	2	2	2	2	1	4	2	2	5	2	2	3	2	3	3	1	5	1	4	2	4	3	3	3	4	4	3	3	4	4	3	4
813	2	3	3	3	3	3	3	2	3	3	3	3	2	2	2	2	2	2	2	1	3	2	3	2	1	5	1	3	3	4	3	1	1	5	3	4	2	3	4	4	3	4	4	4	4	4	3	2	4
814	3	3	3	3	3	3	3	3	3	3	3	3	2	2	2	2	2	2	2	1	1	1	4	3	2	5	3	3	4	3	4	1	3	4	1	4	2	3	3	2	4	4	3	3	3	4	4	3	3
815	4	5	1	1	2	2	3	2	2	2	3	2	1	1	1	1	1	1	1	5	5	5	2	2	3	4	3	5	4	5	1	4	5	1	3		3	3	1	2	1	1	3	2	1	3	4	1	2
816	3	4	2	3	3	3	3	3	3	3	3	3	2	2	2	2	2	1	1	2	2	1	3	2	2	3	3	4	3	4	3	3	1	4	1	4	3	4	4	2	2	4	3	2	4	2	3	2	2
817	3	4	2	3	3	3	3	3	3	3	3	3	2	1	2	2	2	2	1	2	1	1	2	1	1	4	1	2	3	4	2	3	2	4	1	2	4	3	4	4	4	4	4	4	4	4	4	3	3
818	3	3	3	3	3	3	3	3	3	3	3	3	2	2	2	2	1	1	2	2	1	1	2	4	4	2	5	5	2	5	2	3	2	2	2	5	4	4	4	4	4	4	4	1	4	2	4	2	4
819	2	3	3	3	3	3	3	3	3	3	3	3	2	2	2	2	2	2	2	1	1	1	4	2	1	5	1	2	4	2	5	1	1	2	1	5	4	4	4	3	4	4	3	4	4	4	4	3	4
820	1	3	3	3	3	3	3	3	3	3	3	3	1	2	2	2	2	2	2	1	1	1	5	3	1	5	2	3	4	3	4	1	1	5	1	5	2	4	4	4	4	3	4	4	4	3	3	3	3
821	2	3	2	3	3	2	3	3	3	3	3	3	2	2	2	2	2	1	2	1	1	1	4	2	2	5	3	3	4	3	4	1	2	4	4	5	4	3	2	2	2	3	3	3	4	4	4	2	3
822	1	2	3	3	3	3	3	3	3	3	3	3	2	2	2	2	2	2	2	1	1	1	5	2	1	5	2	2	6	2	5	3	1	4	1	5	4	3	4	3	4	4	4	4	4	4	4	4	4
823	1	2	3	3	3	3	3	3	3	3	3	3	2	2	2	2	2	2	2	1	1	1	5	2	1	5	2	2	6	2	5	3	1	4	1	5	4	3	4	3	4	4	4	4	4	4	4	4	4
824	2	3	3	3	3	3	3	3	3	3	3	3					2	1	2	1	1	1	4	4	2	4	2	2	3	4	4	2	2	5	1	5	4	4	3	3	3	4	3	2	2	2	2	2	4
825	2	4	3	3	3	3	3	3	3	3	3	3	2	2	2	2	2	2	2	2	1		4	3	1	5	2	3	4	4	5	1	1	3	4	5	3	3	4	4	4	4	3	3	4	3	3	2	3
826	3	3	3	3	3	3	3	3	3	3	3	3	2	2	2	2	1	1	1	3	1	1	2	2	4	3	4	3	2	3	2	4	1	3	2	3	4	4	4	4	2	4	4	2	4	4	4	3	4
827	3	3	2	3	3	3	3	3	3	3	3	3	2	2	2		2	2	2	1	1	1	4	4	2	3	2	3	4	3	4	1	1	5	2	3	2	4	4	3	3	2	3	2	4	3	4	2	4
828	3	3	2	2	2	1	2	2	1	1	1	2					2	2		3	2	1	3	2	3	4	3	2	3	2	3	3	2	2	3	4	3	4	4	4	3	4	2	3	2	2	3	3	2
829	2	3	3	3	3		3	3	3	3	3	3	2	2	2	2	2	1	2	2	2	2	3	4	2	5	3	4	3	6	2	1	1	4	1	4	4	4	3	4	4	4	4	2	3	4	4	1	3
830	2	3	3	3	3	3	3	3	3	3	3	3	2	2	2	2	2	2	2	1	1	1	5	2	1	5	2	2	5	2	4	1	1	3	1	5	3	4	3	4	3	4	3	3	3	3	4	3	3
831	1	3	3	3	3	3	3	3	3	3	3	3	2	2	2	2	2	2	2	2	2	2	3	1	1	5	1	3	4	4	3	2	1	5	1	5	3	4	4	4	4	4	4	4	4	4	4	3	4
832	3	1	2	3	3	3	3	3	3	3	3	3	2	2	2	2	2	2	2	2	4	2	5	1	3	5	2	3	5	4	5	2	2	4	1	4	2	1	2	3	2	4	2	3	3	4	4	2	4
833	3	4	3	3	3	2	3	2	3	3	3	3	2	2	2	2	2	1	2	1	2	1	4	4	3	4	3	2	5	3	4	1	1	5	4	4	3	4	3	2	4	3	4	2	3	4	4	2	3
834	2	4	3	3	3	3	3	3	3	3	3	3	2	2	2	2	2	1	1	2	1	1	4	2	2	2	3	3	3	4	4	2	1	3	4	4	3	4	3	4	4	4	2	3	4	4	4	3	4
835	3	4	2	3	3	2	3	2	3	3	3	3	1	1	2	2	2	2	2	1	2	2	3	3	2	5	3	3	5	4	3	1	2	4	2	4	2	4	3	3	3	4	3	2	3	3	4	2	3
836	4	4	1	2	2	3	3	3	3	3	3	3	2	1	2	1	2	1	1	4	4	3	1	2	3	2	4	5	2	5	1	3	2	3	4	3	2	3	2	2	1	4	3	2	3	3		2	2
837	3	4	3	3	3	3	3	3	3	3	3	3	2	2	2	2	2	2	1	2	6	4	4	2	2	4	2	3	4	3	4	3	2	4	2	3	2	2	3	3	2	3	4	3	3	4	4	2	4
838	1	3	3	3	3	3	3	3	3	3	3	3	2	2	2	2	2	2	2	1	1	1	3	2	1	5	2	3	5	3	4	1	2	4	1	5	4	4	4	3	4	4	3	3	4	4	4	4	4
839	3	2	3	3	3	3	3	3	3	3	3	3	2	2	2	2	2	2	2	2	4	2	4	2	1	5	3	4	5	4	4	3	1	3	2	4	2	2	2	4	1	4	3	1	2	1	2	2	2
840	3	2	2	2	3	3	3	3	3	3	3	3	2	2	2	2	2	2	2	2	3	2	4	2	2	5	1	2	4	3	4	2	1	4	3	4	2	4	4	4	2	4	3	4	3	3	4	3	3
841	1	3	3	3	3	3	3	3	3	3	3	3	2	2	2	2	2	2	2	1	1	1	5	1	1	5	1	1	4	1	5	1	1	5	1	5	4	4	4	4	4	4	4	4	4	4	4	4	4
842	3	3	3	3	3	3	3	3	3	3	3	3	2	2	2	2	2	2	2	1	2	2	3	4	1	5	2	3	4	5	3	2	2	5	1	5	2	4	4	4	3	4	2	2	4	1	4	2	4
843	2	1	3	3	3	3	3	3	3	3	3	3	2	2	2		2	2	2	1	1	1	5	1	1	5	2	2	5	2	5	1	2	4	3	4	4	4	3	4	3	4	4	3	3	4	4	3	4
844	3	3	2	3	3	3	3	3	3	3	3	3	2	2	2	2	1	1	2	1	3	2	3	2	2	4	2	4	5	4	4	1	2	4	1	4	1	3	3	1	3	2	3	3	2	4	2	2	3
845	1	3	2	2	2	1	1	2	1	1	1	2	2	2	2	2	2	2	2	1	1	1	4	2	2	3	3	3	4	3	4	1	1	2	1	5	3	2	4	4	3	4	3	3	4	4	4	3	4
846	2	2	3	3	3	3	3	3	3	3	3	3	2	2	2	2	2	2	2	3	2	2	5	2	2	5	2	2	5	2	4	1	1	5	1	4	3	4	3	4	3	3	4	3	4	4	3	3	2
847	3	4	3	3	3	3	3	3	3	3	3	3	2	2	2	2	2	2	2	1	1	1	3	1	2	5	1	2	6	3	3	1	1	5	1	5	4	4	4	2	4	4	4	4	4	4	4	4	2
848	3	4	3	3	3	3	3	3	3	3	3	3	2	2	2	2	2	2	2	1	2	1	2	2	3	4	2	5	4	5	3	3	4	3	3	2	4	4	3	4	4	4	2	3	4	3	4	2	3
849	1	3	3	3	3	3	3	3	3	3	3	3	2	2	2	2	2	1	2	1	1	1	4	3	1	5	1	3	3	3	4	2	1	5	1	5	4	3	4	4	3	4	4	4	4	4	4	2	4
850	1	3	2	2	1	1	1	1	1	1	1	1					2	2	2	1	1	1	1	3	2	5	2	1	5	3	5	1	1	3	1	5	3	3	4	4	4	4	4	3	4	3	3	4	4
851	2	1	3	3	3	3	3	3	3	3	3	3	2	2	2	2	2	2	2	1	1	1	4	3	2	5	2	2	5	3	5		2	3	1	4	2	4	4	4	4	4	3	3	4	3	4	3	4
852	2	2	2	3	3	3	3	3	3	3	3	3	2	2	2	2	2	2	2	1	1	1	3	2	1	6	1	2	5	2	3	1	1	4	3	4	3	4	3	2	2	4	2	4	4	4	4	3	4
853	2	2	2	3	3	3	3	1	3	3	3	3	2	2	2	2	2	2	2	1	4	1	3	2	1	6	2	1	5	2	5	1	1	5	1	5	4	2	4	4	4	4	4	4	4	4	4	4	4
854	2	3	2	3	3	3	3	3	3	3	3	3	2	2	2	2	1	1	1	1	1	1	3	1	4	5	3	2	3	4	2	1	2	4	3	4	3	4	4	4	4	3	4	4	4	4	4	4	4
855	3	3	2	3	3	3	3	2	3	3	3	3	1	2	2	2	1	2	2	2	1	1	4	3	2	5	2	3	5	4	3	2	2	4	1	4	4	4	3	4	2	4	4	3	4	4	4	2	4
856	2	3	3	3	3	3	3	3	3	3	3	3	2	2	2	2	2	1	2	1	1	1	5	3	2	4	2	3	4	3	4	1	2	3	1	4	3	3	4	4	4	4	4	2	4	3	4	3	2
857	3	2	2	3	3	3	3	3	3	3	3	3	2	2	2	2	2	2	2	1	2	1	5	3	1	5	2	4	5	4	5	1	4	4	3	4	3	4	4	4	3	4	4	3	4	4	4	2	3
858	2	2	2	2	3	3	3	2	3	3	3	3	2	2	1	1	2	1	1	2	4	3	4	1	2	5	3	3	3	3	3	2	2	4	1	4	1	2	3	3	3	4	4	4	4	4	4	3	3
859	3	4	3	3	3	3	3	3	3	3	3	3	2	2	2	2	2	1	2	3	1	1	4	3	3	4	3	5	4	4	4	1	1	4	1	4	2	4	4	4	4	4	3		4	3	4	4	4
860	2	1	2	2	1	2	1	1	1	1	2	1	2	2	2	2	2	2	2	1	1	1	3	4	2	5	3	5	5	6	3	1	1	4	3	4	3	4	3	4	4	4	4	3	4	4	4	2	4
861	3	2	2	3	2	3	3	3	3	3	3	3	1	2	2	2	2	1	2	1	4	2	3	2	3	4	4	2	3	5	2	1	1	4	1	4	2	4	3	4	3	3	2	4	4	4	4	1	3
862	3	3	2	3	3	3	3	3	3	3	3	3	2	2	2	2	2	2	1	2	2	1	3	4	2	5	4	4	4	4	2	3	2	4	2	4	3	4	3	4	2	4	3	2	4	4	3	2	3
863	3	3	3	3	3	3	3	3	3	3	3	3	2	2	2	2	2	1	2	1	3	1	3	1	1	2	4	3	5	2	3	1	1	4	1	4	4	2	4	4	4	4	1	3	4	4	4	3	4
864	3	2	3	3	3	3	3	3	3	3	3	3	2	1	2	2	2	1	2	1	3	2	4	3	2	4	3	4	4	4	4	1	5	1	3	1	2	4	2	2	2	4	3	2	4	3	3	1	2
865	4	2	2	3	3	2	3	3	3	3	3	3	2	1	2	2	2	2	2	1	2	2	2	3	1	4	3	3	4	3	3	1	5	2	3	2	2	2	3	1	3	3	3	3	3	3	3	3	2
866	3	3	3	3	3	3	3	3	3	3	3	3	2	2	2	2	2	2	2	1	1	1	5	2	1	6	1	3	5	4	5	1	3	3	2	4	3	4	2	3	2	4	3	4	3	4	4	2	3
867	3	3	2	3	3	2	3	3	3	3	3	3	2	2	2	2	2	2	1	1	2	1	3	2	2	4	3	4	3	4	2	1	2	2	2	4	3	4	3	3	2	4	2	3	3	4	4	2	3
868	3	3	3	3	3	3	3	3	3	3	3	3	2	2	2	2	2	2	2	1	1	1	4	1	1	4	1	3	4	3	4	1	1	4	1	4	3	4	4	4	3	4	3	4	2	3	4	3	3
869	2	1	2	3	3	3	3	3	3	3	3	3	2	2	2	2	2	2	2	1	1	1	3	2	1	4	2	2	4	3	3	1	1	4	1	4	4	4	3	4	2	4	2	2	3	3	4	2	3
870	2	2	3	3	3	3	3	3	3	3		3	2	2	2	2	2	2	2	2	1	1	3	3	1	5	2	1	5	2	5	1	1	4	1	5	4	4	4	4	4	4	3	3	4	3	4	3	4
871	1	3	3	3	3	3	3	3	3	3	3	3	2	1	2	2	2	1	2	1	1	1	6	3	1	5	1	2	2	2	5	1	1	5	1	5	3	4	4	4	4	3	3	3	4	4	4	3	3
872	2	4	2	3	3	2	3	3	3	3	3	3	2	2	2	2	2	2	2	2	1	1	4	2	1	5	3	2	4	2	5	2	1	4	1	5	4	4	4	2	3	4	3	3	4	4	4	3	3
873	3	1	1	3	3	3	3	3	1	2	3	3	2	2	1	2	2	2	1	4	4	2	2	2	3	2	3	4	2	4	2	3	2	4	2	4	4	3	3	4	4	4	4	3	1	3	2	4	2
874	3	2	3	3	2	3	3	3	3	3	3	3	2	1	2	2	2	1	1	4	6	4	4	3	3	5	4	4	3	5	3	3	4	2	3	3	3	2	3	4	3	3	3	2	1	1	4	1	3
875	2	3	3	3	3	3	3	3	3	3	3	3	2	2	2	2	2	2	2	1	1	1	5	1	1	6	1	1	6	3	4	1	1	5	1	5	3	3	3	4	4	4	4	4	4	4	4	4	4
876	3	3	2	3	3	2	3	3	3	3	3	3	2	2	2	2	2	1	1	3	2	1	2	4	4	3	4	5	3	6	2	3	4	3	3	2	1	3	1	2	1	2	2	2	2	4	3	1	2
877	2	4	2	3	3	3	3	3	3	3	3	3	1	2	2	2	2	2	2	2	1	2	2	1	2	5	2	3	2	4	2	2	1	5	3	4	3	3	2	4	4	4	4	4	4	4	4	2	4
878	1	2	3	3	3	3	3	3	3	3	3	3	2	2	2	2	2	2	2	3	1	1	3	1	1	4	1	2	5	2	5	2	1	5	1	5	3	3	4	4	4	4	4	4	4	4	4	4	4
879	1	2	3	3	3	3	3	3	3	3	3	3	2	2	2	2	2	2	2	1	1	1	5	2	1	5	2	4	6	4	5	1	1	4	1	5	3	4	4	4	4	4	3	3	4	4	4	3	4
880	2	4	2	3	3	2	3	3	3	3	3	3	2	2	2	2	2	1	2	2	2	1	5	1	2	5	2	2	5	3	3	1	2	2	1	4	3	3	3	4	3	4	3	3	4	4	4	3	3
881	3	3	3	3	3	3	3	3	3	3	3	3	2	2	2	2	2	2	2	1	1	1	5	1	2	5	2	2	5	4	4	1	2	5	2	4	3	4	4	4	2	4	4	4	4	4	4	2	2
882	4	3	3	3	3	3	3	3	3	3	3	3	2	2	2	2	2	2	2	2	1	1	5	2	2	5	3	3	4	3	4	1	4	1	3	1	4	4	4	4	4	4	4	4	4	3	4	2	4
883	3	2	3	3	3	3	3	3	3	3	3	3	2	2	2	2	2	1	2	1	1	1	4	3	3	4	3	3	4	4	3	2	1	3	1	4	3	2	3	2	2	4	1	2	4	3	3	2	3
884	2	3	3	3	3	3	3	3	3	3	3	3	2	2	2	2	2		2	1	1	1	4	1	1	5	1	2	6	4	4	1	1	4	1	5	4	3	3	4	3	4	4	4	3	2	4	3	4
885	2	2	3	3	3	3	3	3	3	3	3	3	2	2	2	2	2	2	2	1	1	1	5	1	1	4	2	1	5	4	4	2	1	5	2	5	3	4	4	2	4	4	3	3	4	4	2	3	4
886	3	1	3	3	3	3	3	3	3	3	3	3	2	2	2	2	2	2	2	1	2	1	3	1	2	4	3	3	3	3	3	1	4	4	1	4	4	3	4	4	3	4	2	4	3	2	3	2	4
887	3	3	2	3	3	3	3	2	3	3	3	3	2	2	2	2	2	2	2	1	2	2	4	3	2	4	3	4	5	4	3	1	1	4	3	4	4	3	4	2	4	4	2	3	4	4	4	3	4
888	2	3	2	3	3	3	3	3	3	3	3	3	2	2	2	2	2	2	2	1	1	1	3	1	1	5	1	1	5	2	4	1	1	5	1	5	4	4	4	4	3	4	4	4	4	4	4	3	3
889	1	2	3	3	3	3	3	3	3	3	3	3	2	2	2	2	2	2	1	2	2	2	2	3	1	4	2	2	5	2	4	1	2	5	1	5	2	3	3	2	1	2	3	3	3	3	4	1	2
890	2	3	2	3	3	3	3	3	3	3	3	3	2	2	2	2	1	1	1	1	1	1	1	1	3	5	2	2	3	2	2	1	2	4	1	4	2	4	4	4	4	4	2	3	4	4	4	4	4
891	3	4	3	3	3	3	3	3	3	3	3	3	2	2	2	2	2	1	1	4	1	1	2	3	3	3	4	4	2	5	2	4					4	4	2	4	1	4	3	2	4	2	4	1	4
892	1	3	3	3	3	3	3	3	3	3	3	3	2	2	2	2	2	2	2	1	1	1	4	2	2	3	1	3	5	3	5	1	1	5	1	5	2	1	4	4	4	4	4	4	2	4	4	4	4
893	3	2	2	3	3	2	2	3	2	3	3	3	2	1	2	2	2	2	2	2	4	2	2	2	1	4	3	4	5	4	3	1	3	4	3	4	3	2	3	3	3	3	3	3	3	3	3	2	4
894	2	1	3	3	3	3	3	2	3	3	3	3	2	2	2	2	2	2	2	2	1	1	5	2	2	5	3	2	4	2	3	2	1	4	1	5	2	3	4	3	3	4	3	3	4	4	4	4	4
895	2	1	3	3	3	3	3	3	3	3	3	3	2	2	2	2	2	2	2	1	1	1	5	2	1	4	1	2	6	3	5	1	2	4	1	5	4	4	4	3	4	3	4	3	4	4	4	3	3
896	3	2	2	3	3	3	3	3	3	3	3	3	1	1	1	2	1	1	1	2	5	3	3	5	2	3	4	4	2	5	2	3	2	4	3	4
897	3	3	3	3	3	3	3	2	3	3	3	3	1	1	1	1	1	1	1	2	2	3	2	3	2	4	2	4	5	5	2	3	3	3	4	4	3	3	1	4	2	4	2	3	3	4	2	1	3
898	2	3	3	3	3	3	3	3	3	3	3	3	2	2	2	2	2	1	1	1	1	1	4	1	2	4	3	3	5	4	4	1	1	5	1	4	3	4	4	4	3	3	4	3	4	4	4	3	4
899	3	2	2	3	3	2	3	3	3	3	3	3	2	2	2	2	2	2	2	2	2	2	3	3	2	3	3	2	4	3	3	2	1	4	1	4	2	3	4	3	3	2	3	2	3	3	3	2	3
900	3	3	3	3	3	3	3	3	3	3	3	3	2	2	2	2	2	2	2	1	1	1	4	5	2	4	3	2	4	2	4	1	1	5	4	4	2	4	4	4	4	4	4	4	4	4	4	4	4
901	3	3	3	3	3	3	3	3	3	3	3	3	2	2	2	2	2	1	2	2	2	2	3	1	2	4	4	3	3	5	3	2	1	5	1	4	2	3	3	3	2	4	3	3	4	4	4	1	3
902	3	3	3	3	3	3	3	3	3	3	3	3	2	2	2	2	2	2	2	1	1	1	5	2	1	4	2	3	5	3	5	2	1	4	1	4	4	3	4	4	4	4	3	3	2	3	3	2	3
903	3	3	2	3	3	3	3	3	2	3	3	3	2	2	2	1	2	2	1	2	3	2	5	1	1	5	2	3	5	4	3	2	2	4	5	3	2	2	4	4	4	3	3	3	3	4	4	2	4
904	1	3	3	3	3	3	3	3	3	3	3	3	2	2	2	2	2	2	2	2	1	1	2	4	3	5	2	4	4	4	2	3	1	5	1	5	3	4	4	4	3	4	2	2	3	3	4	2	4
905	2	3	3	3	3	3	3	3	3	3	3	3	2	2	2	2	2	2	1	2	1	1	3	4	2	3	2	3	3	4	3	2	3	4	1	4	3	3	4	3	2	4	4	2	3	3	4	2	4
906	3	3	3	3	3	3	3	3	3	3	3	3	2	2	2	2	2	2	2	1	4	3	4	2	1	4	2	3	5	3	4	1	1	3	2	4	1	3	3	4	3	4	3	3	2	3	4	3	2
907	1	1	3	3	3	3	3	3	3	3	3	3	2	2	2	2	2	2	2	2	2	2	5	3	2	5	2	3	3	3	4	2	4		3	4	3	3	3	3	3	3	3	3	3	2	2	2	3
908	3	2	3	3	3	3	3	3	3	3	3	3	2	2	2	2	2	2	2	1	2	1	4	3	2	4	2	3	4	4	4	1	3	3	2	2	3	3	2	4	2	4	3	3	2	3	2	2	4
909	2	3	2	3	3	3	3	3	3	3	3	3	2	2	2	2	2	2	2	1	3	1	3	1	2	5	1	3	5	3	4	1	1	5	1	4	4	4	3	4	4	4	3	4	4	4	3	4	4
910	2	4	3	3	3	3	3	3	3	3	3	3	2	2	2	2	2	2	1	4	1	1	2	2	3	3	3	1	3	4	2	4	1	1	1	4	4	4	4	4	4	4	4	4	4	4	4	4	4
911	3	4	2	3	3	2	3	3	3	3	3	3	2	2	2	2	2	2	2	2	1	1	3	3	1	2	2	5	3	3	2	2	1	3	2	2	3	4	4	3	3	4	3	2	3	4	4	3	2
912	1	2	3	3	3	3	3	3	3	3	3	3					2	2	2	1	2		5	2	2	3	2	2	5	2	5	2	2	3	2	5	3	2	4	4	4	4	3	3	4	4	4	4	2
913	2	1	3	3	3	3	3	3	3	3	3	3	2	2	2	2	1	1	1	3	1	1	2	4	4	2	4	4	2	4	3	3	1	3	1	5	4	4	2	4	2	4	2	2	4	3	4	2	4
914	2	3	3	3	3	3	3	3	3	3	3	3	2	2	2	2	2	2	2	1	3	1	4	2	1	5	1	3	5	4	3	1	1	4	1	2	4	4	4	3	4	4	4	3	3	3	4	3	3
915	2	3	3	3	3	3	3	3	3	3	3	3	2	2	2	2	2	1	2	2	1	1	4	3	2	5	1	3	5	3	4	1	1	3	1	5	3	4	3	4	3	3	2	1	4	2	3	2	4
916	3	4	3	2	2	1	2	2	2	3	2	1	2	1	2	2	1	1	2	2	2	2	4	3	2	4	3	3	4	3	4	2	3	4	4	2	1	2	2	2	3	4	3	2	3	4	3	3	3
917	3	3	2	3	3	3	3	3	3	3	3	3	2	2	2	2	2	2	1	1	2	1	4	3	3	4	3	2	3	3	3	2	2	4	3	2	3	4	3	4	3	4	4	2	4	4	4	3	4
918	2	3	3	3	3	3	3	3	3	3	3	3	2	2	2	2	2	2	2	1	1	1	4	1	1	5	1	2	5	3	4	1	2	4	1	4	3	4	4	4	4	4	3	4	2	3	4	3	3
919	2	3	3	3	3	3	3	3	3	3	3	3	2	2	2	2	2	2	2	1	1	1	5	1	1	5	1	2	5	4	3	1	4	3	4	4	1	1	3	4	3	4	2	4	3	3	4	3	4
920	2	4	3	3	3	3	3	3	3	3	3	3	2	2	2	2	2	2	2	1	1	1	5	2	1	5	2	3	4	3	4	1	1	5	1	5	4	4	4		4	4	4	4	4	4	4	4	4
921	2	3	3	3	3	3	3	3	3	3	3	3	2	2	2	2	2	2	2	1	1	1	5	2	2	3	1	4	5	4	3	2	1	5	1	5	3	4	4	4	3	4	3	4	3	4	4	3	4
922	2	3	3	3	3	3	3	3	3	3	3	3	1	1	2	2	1	1	2	2	1	1	4	3	1	5	2	3	5	2	4	2	1	5	1	5	2	3	3	4	4	3	4	3	4	3	4	3	4
923	2	3	2	3	3	3	3	3	3	3	3	3	2	2	2	2	2	1	2	1	3	1	5	2	1	5	2	3	5	4	3	1	1	4	1	4	3	4	4	2	2	1	4	4	4	4	4	1	4
924	3	3	2	3	3	3	3	3	3	3	3	3	2	2	2	2	2	2	2	1	2	1	4	4	3	5	2	3	4	4	3	2	2	4	2	4	2	4	3	4	4	4	3	3	4	4	4	2	3
925	2	3	3	3	3	3	3	3	3	3	3		2	2	2	2	2	2	2	1	1	1	4	2	2	5	2	3	4	3	4	2	1	5	2	4	3	3	3	4	3	4	4	3	3	4	4	3	4
926	2	2	3	3	3	3	3	3	3	3	3	3	2	2	2	2	2	2	2	1	3	1	5	2	2	5	1	4	5	3	5	1	1	4	1	5	3	2	4	4	3	4	3	3	3	4	4	3	4
927	2	3	3	3	3	3	3	3	3		3	3	2	2	2	2	2	1	2	2	1	1	4	3	1	5	1	2	3	3	4	2	3	4	2	3	3	3	3	4	2	3	4	2	4	2	4	3	4
928	3	2	3	3	3	3	3	3	3	3	3	3	2	2	2	2	2	2	2	1	1	1	4	3	2	4	2	2	5	2	4	1	1	4	1	2	2	2	4	3	4	4	3	4	3	4	4	4	3
929	2	2	2	3	3	3	3	2	3	3	3	3	1	1	2	2	2	2	2	2	2	2	5	2	1	5	2	3	6	2	5	2	4	3	2	3	2	3	4	3	4	4	4	3	4	4	4	3	2
930	2	2	2	3	3	3	3	3	3	3	3	3	2	2	2	2	1	1	1	3	2	2	3	5	3	3	4	2	4	5	3	1	1	2	1	4	4	4	3	4	3	4	1	1	3	2	3	3	4
931	3	4	2	3	3	3	3	3	3	3	3	3	2	1	1	1	1	2	1	2	4	2	4	2	3	4	2	3	4	3	3	2	2	3	3	3	2	1	3	2	2	4	4	4	3	3	4	2	3
932	2	3	2	3	3	3	3	2	3	3	3	3	2	2	2	1	2	2	2	1	4	2	4	1	1	5	2	2	5	2	5	1	1	5	1	5	3	3	4	4	3	4	3	3	4	4	3	3	4
933	3	4	2	3	3	3	3	3	3	3	3	3	2	2	2	2	1	1	2	4	1	1	3	1	4	3	4	5	3	4	3	3	2	4	1	3	3	4	3	4	2	4	3	1	4	3	4	2	4
934	1	2	3	3	3	3	3	3	3	3	3	3	2	2	2	2	2	2	2	1	1	1	5	2	1	4	2	2	5	3	4	2	1	4	1	5	4	4	3	3	3	4	3	2	3	2	4	3	4
935	3	2	2	3	3	3	3	3	3	3	3	3	2	2	2	2	2	2	2	2	3	1	5	3	2	4	2	2	5	2	5	2	1	4	1	3	3	3	3	2	3	4	2	3	3	2	4	3	3
936	2	3	3	3	3	3	3	3	3	3	3	3	2	2	2	2	2	2	2	1	1	1	3	3	2	4	2	3	5	3	4	1	1	4	1	5	4	4	4	4	4	4	4	4	4	4	4	3	4
937	3	4	3	3	2	2	3	3	3	3	3	3	2	1	1	2	2	2	2	2	5	1	3	2	1	5	1	4	5	5	4	1	1	5	1	5	1	3	4	4	4	4	4	4	4	4	4	3	3
938	2	3	3	3	3	3	3	3	3	3	3	3	2	2	2	2	2	2	2	1	2	1	4	2	1	5	2	2	4	3	4	1	4	3	2	4	1	3	3	2	2	4	3	1	3	1	3	2	2
939	3	3	3	3	3	3	3	3	3	3	3	3	2	2	2	2	2	2	2	1	2	1	3	2	2	5	2	3	5	4	3	1	1	4	2	4	3	2	3	2	3	4	3	3	3	4	3	3	3
940	2	4	2	3	3	3	3	3	3	3	3	3	2	2	2	2	2	1	2	2	1	1	3	2	2	5	3	4	3	4	3	1	1	5	2	5	4	4	3	3	3	3	2	3	4	4	4	2	3
941	3	2	3	3	3	3	3	2	3	3	3	3	2	2	2	2	2	1	1	3	3												3	4	2	4	4	2	3	3	3	4	2	2	4	4	4	2	4
942	3	3	2	3	2	3	3	3	3	3	3	3	2	2	2	2	2	2	2	2	2	1	4	3	2	3	3	4	4	4	3		3	3	3	4	3	4	3	3	3	4	3	3	4	4	4	2	2
943	2	1	3	3	3	3	3	3	3	3	3	3	2	2	2	2	2	2	2	1	1	1	5	2	3	4	2	3	5	3	4	1	1	4	3	5	3	3	4	4	4	3	4	3	3	2	3	3	2
944	3	4	2	3	3	2	3	3	3	3	3	3	2	1	1	1	2	2	2	2	2	1	3	3	4	4	4	3	3	5	2	2	4	2	2	1	2	3	3	2	2	4	1	1	2	3	4	1	2
945	3	4	3	3	3	3	3	3	3	3	3	3	2	2	2	2	2	1	1	2	4	2	4	3	2	3	4	4	3	3	3	2	2	4	3	3	1	2	2	4	3	3	4	1	4	2	4	2	4
946	2	3	3	3	3	3	3	3	3	3	3	3	2	2	2	2	2	1	2	1	2	1	5	3	1	5	1	4	5	3	5	2	3	4	2	5	4	4	4	4	4	4	4	4	4	4	4	3	2
947	2	1	3	3	3	3	3	3	3	3	3	3	2	2	2	2	2	2	2	1	1	1	4	2	2	4	2	4	4	3	4	1	1	5	1	5	4	4	4	4	4	4	4	4	4	4	4	3	4
948	2	2	3	3	3	3	3	3	3	3	3	3	2	2	2	2	2	2	2	1	1	1	5	1	1	5	1	3	6	3	5	1	2	5	1	5	4	4	3	2	4	3	4	4	3	2	3	3	3
949	2	1	2	3	3	3	3	3	3	3	3	3	2	2	2	2	2	2	2	1	1	1	3	2	1	4	1	3	4	3	6	1	1	3	2	5	4	4	4	3	3	4	3	2	4	4	4	2	4
950	1	3	3	3	2	1	1	2	1	1	1	2	2	2	2	2	2	1	2	1	1	1	3	1	2	5	1	3	5	5	4	1	5	5	2	5	3	4	4	4	3	4	4	4	4	4	4	2	4
951	2	4	2	3	3	3	3	3	3	3	3	3	2	2	2	2	2	1	2	2	3	1	3	4	4	3	4		2	3	2	2	1	5	3	4	4	4	2	1	3	1	3	2	4	4	4	2	2
952	2	3	3	3	3	3	3	3	3	3	3	3	2	2	2	2	2	2	2	1	1	1	4	2	1	5	2	3	5	3	5	1	1	2	1	5	3	4	4	3	4	4	4	4	3	4	4	4	4
953	3	3	3	3	3	3	3	3	3	3	3	3					2	2	2	1	1	1	3	3	1		2	4	4	4	4	1	1	4	1	4	2	2	3	3	2	3	3	2	3	3	3	2	4
954	2	3	2	3	3	3	3	3	3	3	3	3	2	2	2	2	2	2	2	1	5	2	5	2	1	6	2	2	4	3	3	1	1	4	2	4	1	4	4	4	4	4	3	3	4	4	4	3	4
955	2	3	2	3	3	3	3	3	3	3	3	3	2	2	2	2	2	2	1	2	1	1	4	2	1	5	3	3	5	4	4	2	1	4	2	4	3	4	4	4	3	4	3	2	3	3	4	3	2
956	1	3	3	3	3	3	3	3	3	3	3	3	2	2	2	2	2	2	2	1	1	1	5	1	1	5	1	3	4	3	5	1	1	5	2	5	3	2	4	4	4	4	4	4	4	3	4	3	4
957	2	3	2	3	2	3	3	3	3	3	3	3	2	2	2	2	2	1	2	2	1	2	4	1	3	4	2	3	4	3	4	3	1	5	1	5	2	4	4	4	4	4	4	4	4	4	4	3	3
958	3	4	2	3	3	2	3	2	3	3	3	3	2	2	2	2	2	2	2	2	3	2	3	2	1	4	2	3	3	5	3	1	1	2	1	4	2	2	4	2	2	4	1	1	3	3	3	2	3
959	3	3	3	3	3	3	3	3	3	3	3	3	2	2	2	2	1	1	1	4	5	4	2	6	4	2	5	4	2	4	1	5	2	3	4	3	3	4	2	3	1	4	2	1	2	1	3	2	4
960	2	2	2	3	3	2	3	3	3	3	3	3	2	2	2	2	1	2	2	1	1	1	5	3	2	4	2	3	5	2	5	1	1	5	1	4	4	4	3	1	3	1	4	3	4	4	3	3	3
961	2	2	2	3	3	3	3	3	3	3	3	3	2	2	2	2	2	2	2	2	2	1	4	3	2	4	3	3	5	3	4	2	1	4	3	4	3	3	3	2	2	4	3	3	3	4	4	3	4
962	1	3	3	3	3	3	3	3	3	3	3	3	2	2	2	2	2	2	2	1	2	1	4	2	1	5	1	3	5	3	5	1	1	3	4	4	2	3	4	4	4	4	3	3	2	4	4	2	3
963	3	2	3	3	3	3	3	3	3	3	3	3	2	2	2	2	2	2	2	1	2	1	3	2	1	4	1	3	5	2	4	1	3	3	4	2	3	4	4	4	4	4	4	4	4	4	4	4	3
964	3	3	3	3	3	2	3	3	3	3	3	3	2	2	2	2	2	1	1	1	4	3	4	3	2	5	2	2	4	4	3	1	4	3	2	4	3	4	2	4	2	4	2	4	3	4	3	1	2
965	1	3	3	3	3	3	3	3	3	3	3	3	2	2	2	2	2	2	2	1	1	1	5	1	1	5	1	1	5	4	5	1	1	5	4	5	4	4	4	4	4	4	3	4	4	4	4	4	4
966	2	3	3	3	3	3	3	3	3	3	3	3	1	1	2	1	2	1	2	2	4	3	3	3	4	5	4	4	5	6	2	2	1	4	2	4	3	3	2	4	2	4	2	2	3	2	2	1	2
967	1	1	3	3	3	3	3	3	3	3	3	3	2	2	2	2	2	1	2	3	2	1	5	2	2	5	2	3	5	3	5	2	2	4	1	4	3	4	4	4	3	4	3	3	4	4	4	4	3
968	3	2	2	3	3	2	3	2	3	3	3	3	2	2	2	2	2	2	2	1	3	2	3	3	1	5	1	2	3	3	3	1	4	2	3	4	2	3	3	3	4	3	4	3	3	4	4	3	2
969	4	3	2	3	3	3	3	2	3	3	3	3	2	2	2	2	1	1	1	4	3	2	2	6	4	2	5	5	2	5	2	4	2	4	4	3	2	2	1	3	2	3	2	1	1	1	1	1	2
970	2	3	3	3	3	3	3	3	3	3	3	3	2	2	2	2	2	2	2	1	2	1	4	2	1	5	2	3	5	3	5	1	2	4	1	5	4	4	4	4	4	4	4	3	4	4	4	3	3
971	2	1	3	3	3	3	3	3	3	3	3	3	2	2	2	2	2	2	2	1	1	1	4	2	2	5	2	2	5	3	4	1	2	5	1	4	3	4	3	4	4	4	4	3	3	3	4	3	4
972	3	2	2	3	3	3	3	3	3	3	3	3	2	2	2	2	2	2	2	1	1	1	5	3	1	5	2	2	5	3	5	1	1	5	4	5	3	4	4	4	4	4	3	3	2	4	4	3	3
973	3	3	3	3	3	3	3	3	3	3	3	3	2	2	2	2	2	2	2	1	1	1	4	2	2	4	1	2	5	3	4	1	1	3	1	4	2	3	4	4	3	4	3	3	4	3	4	2	3
974	3	3	2	3	2	2	2	1	2	1	1	1	2	1	2	2	2	1	2	1	4	3	5	4	3	2	3	2	5	3	4	2	2	1	3	3	2	4	1	2	2	4	3	3	2	3	4	1	1
975	3	3	3	3	3	3	3	3	3	3	3	3	2	2	2	2	2	2	2	1	2	2	4	3	2	5	1	3	5	5	4	1	4	3	3	2	2	4	3	4	3	4	4	4	4	4	2	2	2
976	2	1	3	3	3	3	3	3	3	3	3	3	2	2	2	2	2	2	2	2	1	1	5	3	1	2	2	2	4	2	5	1	1	1	2	4	3	4	4	4	4	4	2	2	4	4	4	4	4
977	2	4	3	3	3	3	3	3	3	3	3	3	2	1	2	2	2	2	2	1	1	1	5	3	1	5	1	3	5	2	5	1	1	3	1	5	4	3	4	4	3	4	4	3	4	2	4	3	4
978	2	2	3	3	3	3	3	3	3	3	3	3	2	2	1	1	2	2	2	2	2	2	5	3	1	5	2	4	5	4	5	2	2	3	2	4	3	3	3	4	2	2	3	2	3	1	2	2	3
979	3	3	2	3	3	3	3	2	3	3	3	3	2	2	2	2	2	1	2	2	1	1	2	3	2	4	2	4	2	4	2	2	1	4	3	4	3	4	3	4	2	4	3	4	4	4	4	2	3
980	2	3	3	3	3	3	3	2	3	3	3	3	2	2	2	2	2	2	2	2	2	1	4	2	2	3	1	4	5	4	5	1	1	4	3	4	2	2	4	4	4	4	4	4	4	4	4	3	3
981	3	3	2	3	3	3	3	3	3	3	3	3	2	2	2	2	2	2	2	1	1	1	3	2	2	4	2	1	3	3	3	1	2	4	1	4	4	4	4	4	4	2	3	2	4	4	4	3	2
982	2	1	3	3	3	3	3	3	3	3	3	3	2	2	2	2	2	1	2	2	1	1	5	3	2	4	2	2	5	1	5	2	4	2	1	4	3	4	3	3	3	3	3	3	3	4	2	4	1
983	3	2	3	3	3	3	3	3	3	3	3	3	2	2	2	2	2	2	2	2	2	1	4	3	1	4	3	4	4	4	3	2	2	2	4	1	3	4	4	3	3	4	3	3	4	4	4	4	3
984	2	3	2	3	3	2	3	3	3	3	3	3	2	2	2	2	2	2	2	3	1	1	3	1	1	4	3	3	3	4	3	3	1	4	2	5	3	4	4	3	3	4	4	4	3	4	4	2	4
985	2	3	3	3	3	3	3	3	3	3	3	3	2	2	2	2	2	2	2	1	1	1	4	2	1	5	1	4	4	4	3	1	4	2	1	4	3	4	4	4	3	4	3	2	3	4	4	2	3
986	2	3	3	3	3	3	3	3	3	3	3	3	2	2	2	2	2	1	2	1	2	1	5	2	1	5	2	4	5	4	4	1	1	5	1	5	2	4	4	4	4	3	4	4	4	4	4	3	3
987	3	3	2	3	3	2	3	3	3	3	3	3	2	2	2	2	2	2	2	1	3	2	3	4	2	5	1	4	5	4	3	1	1	5	3	4	2	4	3	3	3	4	3	3	3	4	4	3	2
988	3	3	2	3	3	3	3	3	3	3	3	3	2	2	2	2	2	2	2	1	1	1	5	1	1	5	1	3	5	3	5	1	2	4	1	5	3	2	4	4	3	4	3	4	4	4	4	2	4
989	2	3	3	3	3	3	3	3	3	3	3	3	2	2	2	2	2	1	1	1	1	1	5	2	1	5	2	5	4	3	5	1	1	5	1	5	2	2	4	4	2	4	2	2	4	3	4	2	2
990	2	4	2	3	3	2	3	3	3	3	3	3	2	2	2	2	2	2	2	1	3	1	5	3	2	4	2	2	4	3	5	1	4	5	1	4	1	4	4	3	3	3	4	2	4	4	4	3	2
991	3	3	2	3	3	3	3	3	3	3	3	3	2	2	2	2	2	2	2	1	1	1	5	2	1	5	2	3	5	3	4	1	1	5	1	4	4	4	4	4	3	4	4	3	4	4	4	3	4
992	1	1	3	3	3	3	3	3	3	3	3	3	2	2	2	2	2	2	2	1	1	1	5	2	1	5	1	2	6	3	5	1	1		1	5	4	4	4	4	4	4	4	4	4	4	4	4	4
993	4	5	3	3	3	3	3	3	3	3	3	2	2	2	2	2	1	1	1	5	4	1	1	3	6	3	6	4	1	4	1	5	4	5	2	4	2	3	2	2	2	4	3	2	4	4	3	1	3
994	3	3	2	3	3	3	3	3	3	3	3	3	2	2	2	2	2	2	1	3	1	1	4	2	2	4	2	3	6	4	5	1	3	5	2	4	3	2	4	4	3	3	4	3	2	3	4	3	4
995	2	3	2	3	3	3	3	3	3	3	3	3					2	2	2	1	1	1	3	2	1	4	1	2	4	2	3	1	2	4	2	4	3	4	4	4	4	3	3	3	4	2	4	4	2
996	2	3	3	3	3	3	3	3	3	3	3		2	1	2	2	2	1	2	1	1	1	5	2	1	5	2	2	5	3	4	2	1	4	3	5	4	4	3	3	3	3	3	3	3	4	3	3	3
997	3	2	3	3	3	3	3	3	3	3	3	3	2	2	2	2	2	2	2	1	2	1	5	3	2	5	1	2	5	3	5	1	4	2	1	4	3	3	4	4	4	4	4	2	4	4	4	2	4
998	2	3	2	3	3	3	3	2	3	3	3	3	2	2	2	2	2	2	2	1	2	1	4	3	1	5	2	3	4	4	3	1	2	4	3	4	3	2	4	4	2	3	3	3	3	3	4	2	4
999	3	4	3	3	3	2	2	3	3	3	3	3	2	1	2	2	2	1	2	1	2	2	4	3	4	3	3	3	4	4	3	2	2	3	1	3	2	3	2	4	4	4	2	2	3	2	2	1	3
1000	3	4	3	3	3	2	2	3	3	3	3	3	2	1	2	2	2	1	2	1	2	2	4	3	4	3	3	3	4	4	3	2	2	3	1	3	2	3	2	4	4	4	2	2	3	2	2	1	3
1001	3	3	3	3	3	3	3	3	3	3	3	3	2	2	2		2	2	2	1	1	1	4	1	1	5	1	3	4	3	4	1	1	5	1	5	4	4	4	4	3	4	3	4	3	4	4	3	4
1002	3	2	3	3	3	3	3	2	3	3	3	3	2	1	2	2	1	1	1	5	2	2	4	6	6	2	6	1	2	1	3	5	5	3	4	2	4	4	1	4	2	2	1	1	4	1	4	3	3
1003	3	3	2	3	3	2	3	3	3	3	3	3	2	2	2	2	2	2	2	1	1	1	5	2	2	5	1	3	4	3	2	2	1	4	1	4	2	3	3	4	4	4	2	2	3	3	4	3	4
1004	3	2	1	2	2	3	3	2	3	3	3	2	1	1	2	1	2	2	2	1	5	3	5	2	1	4	2	3	4	2	4	1	1	4	1	4	1	4	4	4	3	4	3	3	4	3	4	3	4
1005	2	3	2	3	3	3	3	3	3	3	3	3	2	2	2	2	2	2	2	1	1	1	5	1	2	4	2	4	5	4	4	1	1	4	3	5	2	4	4	4	4	4	2	3	4	4	4	2	4
1006	2	2	3	3	3	3	3	3	3	3	3	3	2	2	2	2	1	1	1	2	1	1	3	3	2	5	4	4	4	4	3	2	2	4	2	4	3	3	2	2	2	1	2	2	3	3	4	2	3
1007	2	3	3	3	3	3	3	3	3	3	3	3	2	2	2	2	2	1	1	2	2	2	4	2	2	4	2	3	4	3	5	2	1	4	1	5	2	4	2	3	2	3	3	2	2	1	2	2	3
1008	2	3	3	3	3	3	3	3	3	3	3	3	2	2	2	2	2	2	2	2	1	1	2	1	1	4	2	2	3	3	3	1	3	4	3	3	2	4	2	4	4	4	4	2	4	4	4	3	4
1009	5	4	3	3	3	3	3	3	3	3	3	3	2	2	2	2	1	2	1	2	6	2	3	4	4	4	5	5	2	5	2	5	3	2	3	3	4	4	4	4	4	4	4	4	4	4	4	4	4
1010	3	4	3	3	3	3	3	3	3	3	3	3	2	2	2	2	2	2	2	1	1	1	4	2	1	5	1	2	5	3	3	1	1	4	3	4	2	4	4	4	4	3	3	3	4	4	4	2	3
1011	2	3	2	3	3	3	3	3	3	3	3	3	2	2	2	2	2	2	2	3	3	2	3	2	2	6	2	2	6	3	4	2	3	4	2	5	4	4	4	2	3	4	4	4	3	4	4	3	4
1012	2	3	2	3	3	2	3	3	3	3	3	3	2	2	2	2	2	2	2	1	1	1	3	2	2	4	3	4	4	5	2	1	1	5	2	4	3	3	2	4	1	4	1	1	3	2	3	1	1
1013	3	3	2	3	3	3	3	3	3	3	3	3	2	2	2	2	2	1	1	2	1	1	3	3	3	3	3	4	4	4	3	3	2	3	3	4	4	4	3	3	2	4	2	2	3	3	3	2	2
1014	3	3	2	3	3	3	3	3	3	3	3	3	2	1	2	2	1	1	1	3	2	1	2	2	3	4	3	5	3	4	2	2	1	2	1	3	2	2	2	2	2	2	1	3	2	1	2	2	3
1015	2	2	3	2	2	1	1	1	2	3	2	1	2	1	1	2	2	1	1	2	3	2	2	4	2	3	3	5	4	6	2	3	2	3	1	5	1	4	3	3	3	4	3	3	4	3	4	1	2
1016	3	1	3	3	3	2	3	3	3	2	3	3	2	2	2	2	2	2	2	1	2	2	4	2	1	5	2	3	4	4	4	1	1	3	1	4	3	3	4	3	4	4	3	3	3	2	4	2	4
1017	3	3	2	2	2	1	2	1	1	1	2	1	1	1	2	2	2	1	2	1	1	1	3	3	2	3	2	2	4	3	3	2	1	2		4	4	4	4	3	4	4	3	3	4	4	3	4	4
1018	3	4	3	3	3	3	3	3	3	3	3	3	2	1	2	2	2	2	2	2	2	2	3	2	2	3	3	2	5	3	3	3	2	3	2	4	3	3	4	4	3	2	2	3	3	3	3	3	3
1019	2	4	3	3	3	3	3	3	2	3	3	3	2	1	1	2	1	2	2	1	1	1	6	3	3	6	2	2	5	4	3		1	5	5	4	2	4	4	4	4	4	4	4	4	4	4	3	4
1020	2	3	3	3	3	3	3	3	3	3	3	3	2	2	2	2	2	2	2	1	1	1	4	3	1	5	1	3	5	3	4	1	2	4	2	4	4	4	4	4	4	4	3	4	4	4	4	3	3
1021	2	2	3	3	3	3	3	3	3	3	3	3	2	2	2	2	2	1	2	1	2	1	5	2	1	5	3	3	5	2	4	1	2	4	1	4	3	4	3	3	3	4	3	3	3	2	4	3
1022	3	3	3	3	3	3	3	3	3	3	3	3	2	2	2	2	2	2		2	3	1	5	2	1	5	2	2	5	3	4	2	4	3	3	3	4	4	3	3	3	4	3	3	3	2	3	2	2
1023	2	4	2	3	3	3	3		3	3	3	3	2	2	2	2	2	2	2	2	2	2	5	2	1	5	2	2	5	3	4	1	1	4	2	4	2	3	4	4	4	4	3	3	4	4	4	4	4
1024	2	2	3	3	3	3	3	3	3	3	3	3	2	2	2	2	2	2	2	1	1	1	4	4	3	3	3	2	4	3	4	2	3	4	3	4	3	4	4	2	3	4	2	1	3	2	3	3	2
1025	2	4	3	3	3	3	3	3	3	3	3	3	2	2	2	2	2	2	1	3	4	2	2	1	4	3	4	3	3	4	2	3	4	3	3	3	2	3	1	1	2	3	3	2	3	3	1	1	2
1026	3	3	3	3	3	3	3	3	3	3	3	3	2	2	2	2	2	2	2	1	1	1	4	2	1	5	1	2	5	2	5	1	1	5	1	4	4	4	4	4	4	3	4	4	4	4	4	4	4
1027	3	4	3	2	1	2	1	1	2	1	1	1	2	2	2	2	2	2	2	2	1	1	3	3	3	3	3	4	4	4	3	2	1	1	1	4	1	2	2	3	3	4	3	3	2	4	4	1	1
1028	2	2	3	3	3	3	3	3	3	3	3	3	2	2	1	1	2	2	2	2	4	3	5	2	1	4	3	3	6	3	5	1	1	5	1	4	4	1	4	2	4	3	4	3	3	3	4	3	4
1029	4	4	1	2	3	1	2	2	3	3	3	3	2	2	2	2	1	2	1	2		2	3	2	2	4	2	5	5	5	3	2	2	3	4	3	3	3	3	1	2	3	3	1	2	3	4	2	1
1030	1	3	3	3	3	3	3	3	3	3	3	3	2	2	2	2	2	2	2	1	2	2	5	3	1	5	1	2	4	3	5	1	1	5	3	5	4	4	4	4	4	4	4	3	4	3	4	3	3
1031	2	3	3	3	3	3	3	3	3	3	3	3	2	2	2	2	2	2	2	1	1	1	4	3	1	5	2	3	5	4	5	1	1	5	1	5	3	4	4	4	4	4	4	4	4	4	4	4	4
1032	3	3	2	3	3	3	3	3	3	3	3	3	1	2	2	2	2	2	2	1	2	2										1	2	4	3	4	2	4	3	4	2	4	3	4	2	3	4	2	4
1033	4	4	2	2	2	3	3	3	3	3	3	3	2	2	2	1	2	1	2	1	4	1	1	2	3	3	2	2	1	3	1	2	1	5	1	4	3	2	3	4	3	2	4	4	4	4	4	3	4
1034	2	1	3	3	3	3	3	3	3	3	3	3	1	2	2	2	2	2	2	1	4	3	4	2	1	5	1	3	6	3	4	1	3	2	3	4	3	4	4	4	4	4	4	4	4	4	4	4	4
1035	2	3	3	3	3	3	3	2	3	3	3	3	2	2	2	2	2	2	2	1	1	1	4	2	3	4	2	3	5	4	4	1	1	2	1	5	3	2	3	4	3	4	4	2	4	4	3	1	4
1036	3	3	3	3	3	3	3	3	3	3	3	3	2	2	2	2	1	1	1	1	1	1	3	2	2	4	2	3	3	4	3	2	1	4	1	5	4	4	3	2	2	4	2	2	2	2	4	2	3
1037	1	3	3	3	3	3	3	3	3	3	3	3	2	2	2	2	2	2	2	1	2	1	4	3	1	5	2	4	5	4	3	2	1	4	1	5	2	3	4	3	3	4	3	3	1	3	4	2	3
1038	5	5	1	1	1	1	1	1	1	1	1	1	2	2	2	2	2	2	2	5	6	1	1	1	1	1	1	1	1	1	1	5	1	1	5	1	1	1	1	1	1	1	1	1	1	1	1	1	1
1039	2	3	3	3	3	3	3	3	3	3	3	3	2	2	2	2	2	2	2	1	1	1	5	2	1	5	2	3	3	3	4	1	2	4	1	5	4	4	4	4	4	4	4	4	4	4	4	4	4
1040	1	4	3	3	3	3	3	3	3	3	3	3	2	2	2	2	1	1	1	2	1	1	2	3	3	1	4	3	2	4	2	3	2	5	1	4	3	4	4	3	2	4	2	2	4	2	4	2	4
1041	4	2	2	3	3	2	3	3	3	3	3	3	2	2	2	2	2	2	2	1	3	2	4	3	1	5	2	2	5	2	4	2	4	2	4	2	2	2	3	4	3	4	3	4	3	4	4	3	3
1042	3	3	3	3	3	3	3	3	3	3	3	3	2	2	2	2	2	2	2	1	1	1	4	2	1	5	2	3	5	4	3	1	1	5	3	4	4	4	4	4	2	4	3	2	3	3	3	2	2
1043	3	2	2	3	3	3	3	3	3	3	3	3	2	2	1	1	2	2	2	1	2	2	4	2	1	5	2	3	3	4	3	1	2	4	1	4	2	4	4	4	3	4	4	3	4	4	3	3	2
1044	3	4	3	3	3	3	3	3	3	3	3	3	2	2	2	2	1	1	2	4	3	2	2	4	5	2	5	3	3	4	2	3	1	3	4	4	1	3	2	3	2	4	2	1	2	1	4	2	3
1045	3	3	2	3	3	2	3	3	3	3	3	3	2	2	2	2	1	1	2	2	3	1	2	3	3	2	4	4	3	5	2	2	3	4	2	3	3	4	2	3	2	4	2	1	1	1	4	1	4
1046	3	3	3	3	3	3	3	3	3	3	3	3	2	2	2	2	1	1	2	1	1	1	4	3	1	6	2	2	3	3	4	1	1	5	2	5	2	4	4	4	3	4	2	2	4	3	2	2	2
1047	2	4	2	3	3	3	3	3	3	3	3	3	2	2	2	2	2	2	2	1	2	1	5	2	1	5	1	3	5	3	5	1	1	5	1	5	4	4	4	4	4	4	4	4	4	4	4	3	4
1048	2	3	3	3	3	3	3	3	3	3	3	3	2	2	2	2	2	2	2	1	2	1	3	2	2	5	3	4	5	4	3	1	1	3	1	5	3	4	3	3	2	4	4	3	2	3	4	2	4
1049	3	3	2	3	3	2	3	3	3	3	3	3	2	2	2	2	2	2	2	1	2	1	3	2	1	4	1	3	4	3	3	1	2	4	1	4	3	3	3	4	4	4	4	4	3	3	4	3	3
1050	2	1	3	3	3	3	3	3	3	3	3	3	2	2	2	2	2	2	2	2	4	1	3	2	1	3	1	4	4	3	3	1	1	3	4	2	1	4	4	4	4	3	2	2	4	4	4	2	2
1051	3	3	3	3	3	3	3	3	3	3	3	3	2	2	2	2	2	2	2	1	1	1	5	3	1	5	2	3	5	3	5	1	3	3	1	5	4	4	4	4	4	4	4	4	4	4	4	2	4
1052	2	2	3	3	3	3	3	3	3	3	3	3	2	2	2	2	2	1	2	2	1	1	3	1	2	5	3	4	3	5	2	1	1	2	1	5	3	4	4	4	2	4	3	4	1	4	4	1	4
1053	1	3	3	3	3	3	3	3	3	3	3	3	2	2	2	2	2	1	1	1	1		5	2	1	6	3	2	5	3	5	1	1	4	2	5	4	4	3	4	4	2	3	3	4	4	2	3	4
1054	3	2	3	3	3	3	3	3	3	3	3	3	2	2	2	2	1	1	1	1	1	1	5	2	2	4	3	3	5	3	4	1	2	4	2	4	2	4	4	4	4	4	2	2	4	4	4	3	3
1055	2	3	3	3	3	3	3	3	3	3	3	3	2	2	2	2	2	1	1	2	3	1	4	5	2	3	2	5	3	5	3	2	1	1	3	2	2	3	4	4	4	3	3	4	4	4	4	2	4
1056	4	3	3	3	3	3	3	3	3	3	3	3	2	2	2	2	2	1	2	4	4	1	4	2	3	2	3	4	3	5	4	1	1	1	1	2	3	3	4	1	4	4	1	4	2	4	4	1	4
1057	2	3	2	3	2	3	3	3	3	3	3	3	1	1	2	2	1	1	1	2	2	2	4	2	3	5	2	4	3	5	2	3	4	3	1	5	4	3	2	4	2	4	4	2	4	3	2	1	3
1058	2	3	3	3	3	3	3	3	3	3	3	3	2	2	2	2	2	2	2	1	1	1	3	3	2	5	3	2	4	5	3	1	1	3	1	4	2	3	4	4	4	3	2	3	2	2	3	2	4
1059	2	3	3	3	3	3	3	2	3	3	3	3	2	2	2	2	2	2	2	1	2	1	5	3	1	6	1	3	4	3	5	1	1	5	1	5	3	4	4	4	4	4	4	4	4	4	3	4	3
1060	2	2	3	3	3	3	3	3	3	3	3	3	2	2	2	2	2	2	2	2	2	1	3	2	2	5	2	3	5	3	4	1	2	4	1	4	4	3	4	4	3	4	4	3	4	3	3	3	2
1061	2	2	3	3	3	3	3	3	3	3	3	3					2	2	2	1	1	1	2	1	1	4	1	3	5	4	3	1	2	5	1	4	2	3	4	4	3	3	3	3	4	3	4	2	4
1062	2	4	2	3	3	3	3	3	3	3	3	3	2	2	2	2	2	1	2	3	1	1	2	3	1	3	4	5	4	4	3	2	1	3	3	4	4	1	4	4	3	2	2	2	2	4	4	3	3
1063	3	2	2	3	3	3	3	3	3	3	3	3	2	2	2	2	1	2	2	1	1	1	2	2	2	5	3	3	3	4	2	2	1	5	4	4	4	4	4	4	3	4	3	4	4	4		2	4
1064	2	3	3	3	3	3	3	3	3	3	3	3	2	2	2	2	2	2	2	1	1	1	4	1	1	5	1	3	5	3	3	1	1	4	1	5	4	4	4	4	4	3	3	4	4	4	4	3	4
1065	3	2	2	3	3	2	3	3	3	3	3	3	2	2	2	2	2	2	2	1	3	1	4	2	2	4	2	3	4	3	4	2	1	4	2	3	3	3	3	4	3	2	4	3	2	3	4	2	3
1066	2	3	3	3	3	3	3	3	3	3	3	3	2	2	2	2	2	2	2	1	2	1	5	2	1	5	2	4	3	4	4	1	1	5	1	5	3	4	4	4	4	4	4	1	4	4	4	2	3
1067	1	3	3	3	3	3	3	3	3	3	3	3	2	2	2	2	2	2	2	1	1	1	4	2	1	5	1	3	5	3	4	1	1	4	2	5	3	4	4	4	4	4	4	4	4	4	4	4	4
1068	3	4	1	2	2	2	3	2	2	2	3	2	1	1	2	1	1	1	1	2	5	4	2	5	5	2	4	6	3	6	1	4	3	2	3	1	1	2	2	3	2	4	1	1	3	1	4	1	2
1069	1	4	2	3	3	3	3	3	3	3	3	3	2	2	2	2	2	2	2	1	1	1	3	2	1	6	1	2	4	2	5	1	1	5	1	5	4	4	3	4	4	4	3	3	4	3	4	3	4
1070	3	3	3	3	3	3	3	3	3	3	3	3	2	2	2	2	2	2	2	1	2	2	4	2	1	5	2	3	5	4	4	2	3	4	2	4	3	4	4	4	3	4	3	3	4	4	3	2	3
1071	5	5	1	1	1	1	1	1	1	1	1	1	2	1	2	1	1	2	1	5	6	1	6	2	1	4	1	1	6	1	6	2	5	1	5	5	1	1	1	1	1	1	1	1	1	1	1	1	1
1072	3	2	3	3	3	3	3	3	3	3	3	3	1	1	1	1	1	1	1	5	4	3	2	5	6	2	6	6	2	6	1	4	3	3	5	2	4	3	1	4	4	4	1	1	2	2	2	1	3
1073	2	2	2	3	3	3	3	3	3	3	3	3	2	2	2	2	2	2	2	2	2	2	4	2	2	4	2	2	4	3	4	1	2	4	2	4	2	3	4	4	3	4	4	3	2	4	4	3	2
1074	3	3	3	3	2	3	3	2	3	3	3	3	2	2	2	2	2	2	2	1	1	1	4	4	2	6	2	4	5	5	3	1	3	3	3	2	2	3	4	3	3	3	3	3	2	2	4	2	4
1075	3	3	3	3	3	3	3	3	3	3	3	3	2	2	2	2	2	2	2	4	4	2	4	2	3	3	4	4	4	3	4	3	4	3	2	2	2	3	3	4	3	4	3	3	4	3	4	3	3
1076	2	3	2	3	3	3	3	3	3	3	3	3	2	2	2	2	2	2	2	1	1	1	5	2	3	5	2	3	5	3	4	1	1	4	3	3	4	4	4	4	4	4	4	4	4	4	4	4	4
1077	2	3	2	3	3	3	3	3	3	3	3	3	2	2	2	2	2	1	1	1	1	1	3	4	4	3	5	4	2	3	2	2	1	5	1	5	4	4	3	3	2	4	2	2	4	3	4	3	4
1078	2	2	3	3	3	3	3	3	3	3	3	3	2	2	2	2	2	1	2	2	1	1	5	2	1	3	2	3	4	5	5	2	1	5	1	5	4	4	4	4	4	4	2	3	4	3	4	3	4
1079	2	4	2	3	3	3	3	3	3	3	3	3	2	2	2	2	2	1	1	2	2	2	5	1	3	3	4	5	5	5	4	1	2	4	3	4	2	4	3	4	3	4	3	3	4	3	4	3	4
1080	2	4	2	3	3	3	3	3	3	3	3	3	2	2	2	2	2	1	1	2	2	2	5	1	3	3	4	5	5	5	4	1	2	4	3	4	2	4	3	4	3	4	3	3	4	3	4	3	4
1081	1	2	3	3	3	3	3	3	3	3	3	3	2	2	2	2	2	2	2	1	1	1	4	2	2	5	2	2	4	4	4	2	2	5	4	4	3	4	4	4	4	4	3	3	4	1	3	3	3
1082	4	1	2	2	3	2	3	3	3	3	3	3	2	2	2	2	2	2	1	2	3	2	3	2	3	5	2	3	3	4	3	2	3	2	4	3	3	2	3	1	2	1	2	2	3	4	1	2	2
1083	1	3	2	1	2	2	2	2	1	3	2	2	2	2	2	2	2	2	2	1	1	1	6	2	1	5	2	4	5	4	5	1	4	3	1	4	3	4	4	4	4	4	4	4	4	4	4	2	4
1084	3	3	2	3	3	3	3	3	3	3	3	3	2	2	2	2	2	2	2	1	1	1	5	3	1	3	2	2	5	2	5	1	1	5	4	4	3	3	4	4	4	3	4	3	4	4	4	4	4
1085	2	1	2	3	3	3	3	3	3	3	3	3	2	2	2	2	2	2	2	2	2	1	5	2	2	5	3	2	5	1	4	2	1	3	1	4	3	3	4	3	4	3	4	1	3	4	4	4	3
1086	2	3	2	3	3	3	3	3	3	3	3	3	2	2	2	2	2	2	2	1	1	1	5	1	1	6	1	1	5	1	5	1	2	4	3	4	3	4	4	4	4	4	3	4	4	4	4	4	4
1087	2	3	3	3	3	3	3	3	3	3	3	3	2	2	2	2	2	2	2	1	1	1	3	1	2	4	2	3	3	4	3	1	1	4	2	4	3	3	4	4	4	2	4	4	4	4	4	2	3
1088	2	3	3	3	3	3	3	3	3	3	3	3	2	2	2	2	2	2	2	1	1	1	3	1	2	4	2	3	3	4	3	1	1	4	2	4	3	3	4	4	4	2	4	4	4	4	4	2	3
1089	2	3	3	3	3	3	3	3	3	3		3	2	2	2	2	2	2	2	1	3	2	4	2	1	3	1	3	5	3	3	1	2	3	2	5	2	4	4		3	4	4	3	3	4	4	3	4
1090	3	3	2	3	3	3	3	2	3	3	3	3	2	2	2	2	2	2	2	1	4	2	5	3	2	3	2	3	4	4	3	1	2	3	2	4	4	2	3	3	4	2	4	2	2	4	4	3	3
1091	2	3	2	3	3	3	3	3	3	3	3	3	2	2	2	2	2	2	2	1	2	2	5	2	1	5	2	2	5	3	5	2	1	3	1	4	2	3	4	4	4	4	3	4	4	3	4	3	3
1092	2	2	2	3	3	3	3	2	3	3	3	3	2	2	2	2				1	2	1	4	3	1	4	2	3	5	3	4	1	2	3	4	4	4	3	4	4	4	4	4	3	4	4	4	3	4
1093	3	3	3	3	3	3	3	3	2	2	3	3	2	2	2	2	2	2	2	1	1	1	4	2	2	5	1	4	4	4	3	1	4	4	1	4	4	4	4	4	2	4	3	4	4	4	4	2	2
1094	3	2	3	3	3	3	3	3	3	3	3	3	2	2	2	2	2	2	2	1	3	1	4	2	3	4	1	3	1	3	3	1	1	5	1	4	2	2	4	4	4	4	4	2	4	4	4	2	4
1095	3	2	2	3	3	3	3	3	3	3	3	3	2	2	2	2	2	2	2	1	1	1	3	4	2	5	2	2	4	4	3	1	2	4	3	3	1	2	2	3	2	4	2	2	3	4	1	2	2
1096	2	3	2	3	3	3	3	3	3	3	3	3	2	2	2	2	2	2	2	1	1	1	5	2	1	5	2	3	5	3	5	1	1	4	1	5	4	4	4	3	3	4	3	2	4	3	4	2	4
1097	2	3	3	3	3	3	3	3	3	3	3	3	2	2	2	2	2	2		1	2	2	3	3	2	4	2	4	4	4	3	2	2	4	3	4	3	3	2	2	1	3	2	2	2	2	2	2	3
1098	2	3	3	3	3	3	3	3	3	3	3	3	2	2	2	2	2	2		1	2	2	3	3	2	4	2	4	4	4	3	2	2	4	3	4	3	3	2	2	1	3	2	2	2	2	2	2	3
1099	3	3	1	2	2	2	3	2	2	2	2	3	1	1	1	1	2	2	2	1	3	2	5	1	1	5	1	3	6	3	5	1	1	5	1	4	4	1	4	4	4	4	4	4	4	4	4	4	4
1100	2	4	2	3	3	3	3	3	3	3	3	3	1	2	2	2	2	2	2	2	2	2	2	1	1	5	2	3	4	4	3	2	3	4	1	4	3	3	4	3	3	4	4	4	3	4	4	2	4
1101	2	3	3	3	3	3	3	3	3	3	3	3	2	2	2	2	2	2	2	1	1	1	5	2	1	4	1	2	5	2	4	1	1	4	1	4	4	4	4	4	4	4	4	4	4	4	4	4	4
1102	3	3	3	3	3	3	3	3	3	3	3	3	2	2	2	2	2	2	2	2	1	1	3	2	1	5	2	3	6	4	3	2	1	3	4	4	4	4	3	3	4	4	2	2	3	3	4	2	4
1103	3	2	3	3	3	3	3	3	3	3	3	3	2	2	2	2	2	2	2	3	1	1	6	3	2	4	2	3	5	3	4	3	1	4	3	2	3	2	2	1	2	2	2	3	3	3	2	2	3
1104	1	3	3	3	3	3	3	3	3	3	3	3	2	2	2	2	2	2	2	1	1	1	4	1	1	5	1	1	5	2	4		1	5	1	5	3	4	4	4	4	3	3	4	4	4	4	4	3
1105	3	3		3	3	2	3	3	3	3	3	3	2	2	2	2	2	2	2	1	2	1	4	1	1	4	2	2	5	3	3	1	4	2	2	2	2	3	4	4	2	3	3	3	3	3	4	3	3
1106	2	3	3	3	3	3	3	3	3	3	3	3	2	2	2	2	2	2	2	1	1	1	5	3	1	5	1	2	4	2	4	2	4	3	1	4	3	4	4	4	4	3	4	1	4	4	4	4	4
1107	4	3	2	3	3	2	3	3	3	3	3	3	2	1	2	2	1	1	1	5	3	4	2	4	3	2	4	4	3	4	2	4	3	3	3	3	2	3	2	3	2	3	2	2	3	1	2	1	3
1108	3	4	2	2	2	3	3	2	3	3	3	3	2	1	1	2	2	2	2	2	3	2	3	4	2	4	2	4	3	5	3	2	1	4	4	4	1	3	3	4	3	3	4	4	3	4	4	1	4
1109	3	3	3	3	3	3	3	3	3	3	3	3	2	2	2	2	2	1	1	3	4	2	2	2	4	3	3	3	3	4	2	2	2	1	3	2	4	4	4	1	3	4	3	2	4	3	4	2	4
1110	1	4	2	3	3	3	3	3	3	3	3	3	2	2	2	2	2	2	2	1	2	1	5	2	1	4	1	3	6	3	5	1	1	4	3	5	3	4	3	2	4	4	3	3	3	3	4	3	3
1111	2	2	2	3	3	3	3	3	3	3	3	3	2	2	2	2	2	1	1	2	1	1	4	3	2	3	3	4	4	5	3	3	2	4	1	4	3	4	3	2	3	2	2	1	3	4	3	1	3
1112	3	4	3	3	3	3	3	2	3		3	3	1	2	2	2	2	2	2	1	1	1	3	2	1	4	3	3	3	3	3	1	2	3	4	3	4	3	3	3	3	2	2	1	3	3	3	3	1
1113	1	1	3	3	3	3	3	3	3	3	3	3	2	2	2	2	2	2	2	1	1	1	5	3	1	5	1	1	5	3	5	1	1	3	1	5	4	4	4	4	4	4	4	4	4	4	4	4	4
1114	2	3	3	3	3	3	3	3	3	3	3	3	2	2	2	2	2	2	2	1	1	1	6	1	1	6	1	2	6	3	5	1	1	5	1	5	4	4	4	4	4	4	2	4	4	3	4	2	2
1115	2	3	3	3	3	3	3	3	3	3	3	3	2	2	2	2	1	1	1	2	1	1	3	3	2	3	2	3	4	4	3	3	4	4	2	4	3	4	2	4	2	3	3	3	4	3	3	2	3
1116	2	3	1	2	2	2	2	2	2	2	2	2	2	2	2	2	2	2	2	1	1	1	4	2	1	5	1	3	4	4	4	1	1	3	1	5	3	2	4	4	4	3	3	3	3	4	4	2	4
1117	2	3	3	3	3	3	3	3	3	3	3	3	2	2	2	2	2	2	2	1	1	1	5	1	1	1	1	2	5	3	5	1	1	5	1	5	3	4	4	4	4	4	4	4	4	3	4	3	4
1118	2	3	2	3	3	3	3	3	3	3	3	3	2	2	2	2	2	1	2	1	1	1	3	3	2	4	2	2	3	5	3	1	2	4	2	4	2	4	3	3	2	2	2	2	4	3	3	1	2
1119	2	2	2	3	3	2	3	3	3	3	3	3	2	1	2	1	2	1	1	2	2		5	2	3	5	3	4	4	5	4	3	2	3	1	4	2	3	2	4	2	3	1	1	3	2	4	1	3
1120	1	3	3	3	3	3	3	3	3	3	3	3	2	2	2	2	2	1	2	1	2	1	3	2	1	5	3	2	3	3	4	2	1	3	1	5	2	4	4	3	3	4	3	2	3	3	4	2	3
1121	3	4	3	3	3	3	3	3	3	3	3	3	2	2	2	2	2	1	2	3	3	3	3	4	4	2	5	4	2	3	3	3	3	4	2	2	3	4	2	2	2	2	2	2	4	2	2	2	2
1122	3	4	1	3	2	3	3	3	3	3	3	3	2	2	2	1	2	1	1	3	6	4	2	3	3	3	3	3	3	3	2	3	4	2	2	2	1	3	2	3	2	2	2	2	2	1	3	1	1
1123	1	3	3	3	3	3	3	3	3	3	3	3	2	2	2	2	2	2	2	1	1	1	3	2	1	5	3	4	5	4	4	1	1	3	2	5	3	4	4	4	3	2	3	1	2	3	4	3	3
1124	3	5	2	3	3	3	3	3	3	3	3	3	2	2	2	2	1	1	1	2	4		2	4	4	2	4	4	3	4	2	2	1	4	1	3	4	4	2	4	2	4	3	1	4	2	4	3	4
1125	4	4	2	3	3	3	3	3	3	3	3	3	2	2	2	2	2	1	1	2	1	1	3	2	3	5	4	2	2	5	3	3	1	3	5	2	4		4	2	3	4	3	4	4	3	4	2	3
1126	2	3	3	3	3	3	3	3	3	3	3	3	2	1	2	2	2	2	2	1	1	1	5	3	1	5	2	2	5	3	5	1	3	4	1	4	2	3	4	3	3	4	4	3	2	4	4	3	4
1127	2	3	3	3	3	3	3	3	3	3	3	3	2	2	2	2	2	2	2	1	2	1	4	2	1	5	2	2	5	2	5	1	3	4	1	5	4	4	4	4	3	4	4	4	4	4	4	3	4
1128	4	2	3	3	3	2	3	3	2	2	2	3	1	1	2	2	2	1	1	2	4	2	4	2	2	4	2	4	5	3	4	2	4	1	3	2	2	4	2	3	4	4	3	2	3	4	4	2	2
1129	3	2	2	3	3	3	3	3	3	3	3	3	1	1	2	2	2	1	2	2	4	2	4	1	3	4	3	3	3	3	2	2	1	3	4	4	1	4	4	4	3	4	4	3	4	2	4	3	3
1130	2	4	3	3	2	3	3	3	3	3	3	3	1	1	1	1	2	2	2	2	2	2	5	3	2	4	2	4	6	4	3	2	1	4	1	4	4	4	2	3	4	4	3	2	4	3	3	3	3
1131	1	3	3	3	3	3	3	3	3	3	3	3	2	2	2	2	2	2	2	1	1	1	4	3	2	4	2	2	5	2	4	2	1	3	1	5	3	3	3	4	3	1	3	3	4	4	4	4	4
1132	2	4	2	2	3	3	3	2	3	3	3	3	1	1	2	2	2	2	2	2	2	2	4	2	2	4	1	2	4	3	4	2	2	5	1	4	3	4	4	4	3	4	3	3	4	3	4	2	3
1133	3	3	2	2	1	1	1	1	1	1	1	1	2	2	2	2	2	2	2	1	1	1	5	3	1	4	1	3	5	3	5	1	3	5	1	5	3	4	4	3	4	4	4	4	4	4	4	3	4
1134	2	1	3	3	3	3	3	3	3	3	3	3	2	2	2	2	2	2	2	1	1	1		2	1	5	2	2	4	2	5	2	2	4	2	5	3	3	4	4	3	4	3	3	4	3	4	3	4
1135	3	3	3	3	3	3	3	3	3	3	3	3	2	2	2	2	2	2	2	1	1	1	3	3	2	4	3	3	4	4	3	1	1	3	2	5	3	4	4	4	3	4	3	2	4	3	4	2	3
1136	2	3	3	3	3	3	3	2	3	3	3	3	2	2	2	2	2	2	2	1	1	1	4	2	1	5	1	1	5	3	4	1	1	3	3	4	4	3	4	4	4	4	4	4	4	4	4	4	4
1137	2	2	3	2	2	2	2	2	2	3	2	2	1	2	2	2	2	2	2	3	2	2	4	2	2	2	2	2	4	2	4	2	1	4	2	4	2	2	3	3	3	4	3	4	4	4	4	3	4
1138	3	3	3	3	3	3	3	3	3	3	3	3	2	2	2	2	2	2	2	1	1	1	4	1	1	6	1	1	6	4	3	1	1	4	4	4	4	4	4		4	4	4	4	4	4	4	3	4
1139	2	3	2	3	3	3	3	3	3	3	3	3	2	2	2	2	2	2	2	1	1	1	5	3	1	5	2	2	5	3	5	1	2	4	1	5	4	4	4	4	4	4	4	4	4	4	4	3	4
1140	2	3	3	3	3	3	3	2	3	3	3	3	2	1	2	2	2	2	2	1	1	1	3	2	1	4	1	3	5	3	3	1	1	5	2	5	2	3	4	4	3	1	4	4	4	4	4	4	4
1141	3	1	3	3	3	3	3	3	3	3	3	3	1	1	2	2	1	1	1	2	3	2	4	2	3	4	2	5	5	4	4	3	2	2	1	4	2	4	3	3	4	4	4	1	2	4	4	2	2
1142	3	3	2	3	3	3	3	3	3	3	3	3	2	2	2	2	2	2	2	1	1	1	4	2	2	5	3	2	5	2	5	2	3	5	1	4	3	4	2	2	4	4	4	3	4	4	4	2	2
1143	2	2	3	3	3	3	3	3	3	3	3	3	2	2	2	2	2	2	2	1	1	1	3	4	3	4	3	2	5	2	4	3	1	4	2	4	3	4	4	4	3	3	2	2	4	4	4	3	3
1144	2	4	1	2	2	3	3	1	3	3	3	2	1	2	2	1	2	2	2	1	4	3	3	1	1	3	1	4	5	4	3	1	1	2	4	2	1	4	4	4	3	4	4	2	4	4	4	2	4
1145	2	1	3	3	3	3	3	3	3	3	3	3	2	2	2	2	2	2	2	1	1	1	4	1	1	5	1	2	5	3	4	1	1	5	1	5	4	4	4	3	4	4	4	4	4	4	4	4	4
1146	1	3	3	3	3	3	3	3	3	3	3	3	2	2	2	2	2	2	2	1	2	1	5	3	1	5	2	3	6	3	5	1	1	3	4	5	4	3	4	3	4	3	3	4	4	4	4	3	3
1147	2	1	2	3	3	2	3	3	3	3	3	3	2	2	2	2	2	2	2	1	1	1	4	1	1	5	1	3	5	2	3	1	1	5	1	4	3	4	4	4	3	4	3	3	4	4	3	2	3
1148	3	3	3	3	3	3	3	3	3	3	3	3	2	2	2	2	2	2	1	4	1	1	3	2	1	3	2	5	5	5	3	1	1	5	4	5	3	3	3	3	4	4	3	2	3	4	4	1	4
1149	2	3	3	3	3	3	3	3	3	3	3	3	2	2	2	2	2	2	2	1	1	1	5	1	1	6	1	1	6	1	6	1	1	3	1	5	4	4	4	4	4	4	3	3	4	4	4	4	4
1150	3	4	2	3	3	3	3	2	2	3	3	3	1	1	2	2	2	1	2	3	3	2	3	2	2	5	2	4	5	4	2	2	1	4	3	3	4	2	2	3	2	4	2	2	4	4	2	2	1
1151	3	3	2	3	3	2	3	3	3	3	3	3	2	2	2	2	2	2	2	1	2	1	3	1	3	4	3	3	3	4	2	2	1	2	3	4	3	2	3	4	3	4	3	4	4	4	4	3	2
1152	2	3	3	3	3	3	3	3	3	3	3	3	2	2	2	2	2	2	2	1	1	1	3	2	1	5	1	3	5	3	3	1	1	4	1	5	3	4	4	4	4	3	3	3	4	4	4	4	4
1153	3	4	3	3	3	3	3	2	3	3	3	3	2	2	2	2	2	2	2	1	2	1	3	1	1	6	1	2	5	3	4	1	1	2	4	5	2	4	4	4	4	4	4	3	4	4	4	3	3
1154	2	3	2	1	1	1	2	2	1	1	2	2	2	2	2	2	2	2	2	1	1	1	5	2	1	5	2	3	5	2	4	1	1	4	1	5	2	4	4	3	3	4	4	3	3	3	4	3	4
1155	3	4	2	3	3	3	3	3	3	3	3	3	2	1	2	2	1	1	1	4	1	1	2	5	3	2	4	6	3	5	2	2	4	3	2	1	4	4	3	2	2	4	3	2	3	4	3	1	2
1156	3	4	2	3	3	3	3	3	3	3	3	3	2	2	2	2	2	2	2	1	1	1	4	2	1	4	2	3	3	4	3	1	2	4	3	3	4	4	4	3	3	2	3	4	4	4	4	3	4
1157	3	3	2	3	3	3	3	3	3	3	3	3	2	2	2	2	2	2	2	1	1	1	4	3	1	5	2	1	5	1	5	2	1	4	3	4	3	4	4	4	4	3	4	4	4	4	4	4	4
1158	2	3	3	3	3	3	3	3	3	3	3	3	2	2	2		2	2	2	1	1	1	1	2	2	5	2	4	5	4	5	1	2	4	2	4	4	4	4	4	4	4	4	4	4	4	3	3	3
1159	3	3	2	2	1	1	1	2	1	1	1	1	2	2	2	2	2	2	2	1	2	1	4	3	2	5	1	3	4	5	4	1	4	3	3	2	2	3	4	2	3	4	4	4	3	3	4	2	3
1160	2	2	3	3	3	3	3	3	3	3	3	3	2	2	2	2	2	2	2	1	1	1	5	2	1	5	1	3	4	3	5	1	1	4	1	5	3	4	4	4	4	4	4	3	4	4	4	4	4
1161	4	3	2	3	3	2	3	2	3	3	3	3	2	1	2	2	1	1	1	2	1	1	2	4	3	5	4	5	3	5	2	3	3	3	4	2	4	2	4	4	1	2	3	2	2	2	3	2	2
1162	1	3	3	3	3	3	3	3	3	3	3	3	2	2	2	2	2	2	2	1	2	2	5	2	1	6	2	2	6	2	5	1	1	5	1	5	4	4	4	4	4	4	4	4	3	4	4	4	4
1163	2	2	2	3	3	3	3	3	3	3		3	1	2	2	1	2	2	2	1	4	2	4	1	1	4	2	4	5	4	4	1	2	3	1	4	2	4	4	4	2	4	3	2	4	3	4	1	4
1164	2	3	3	3	3	3	3	3	3	3	3	3	2	2	2	2	2	2	2	1	1	1	3	2	1	5	2	3	4	3	3	1	3	4	2	4	3	4	4	4	4	2	4	3	3	3	4	2	3
1165	3	1	3	3	3	3	3	3	3	3	3	3	2	2	2	2	2	2	2	1	2	1	3	3	1	5	1	2	5	3	3	1	3	4	1	4	3	4	4	4	4	2	4	4	4	4	4	3	3
1166	3	3	3	3	3	3	3	3	3	3	3	3	2	2	2	2	2	2	2	1	1	1	4	2	2	5	2	2	4	3	4	1	2	4	1	4	2	4	4	4	4	4	4	4	4	4	4	4	4
1167	1	3	2	3	3	3	3	3	3	3	3	3	2	2	2	2	2	2	2	1	1	1	5	3	1	5	1	2	5	2	5	1	4	3	2	4	4	4	4	4	4	4	2	3	4	4	4	3	3
1168	3	3	3	3	3	3	3	2	3	3	3	3	2	2	2	2	1	2	2	1	1	1	3	4	3	3	3	3	3	5	3	2	2	2	2	4	2	2	2	4	4	4	2	2	4	2	4	2	3
1169	3	4	2	3	3	2	3	3	2	2	3	3	1	1	2	2	1	1	1	2	5	2	3	2	4	2	4	5	3	4	3	3	3	2	1	2	2	3	2	4	2	4	2	2	2	2	3	2	1
1170	3	3	2	3	3	3	3	3	3	3	3	3	2	2	2	2	2	2	1	2	1	1	4	4	3	3	3	2	3	3	4	2	4	2	3	2	1	4	3	2	3	4	3	2	3	4	4	2	1
1171	3	4	3	3	3	3	3	3	3	3	3	3	2	2	2	2	1	1	2	2	2	1	2	4	2	2	2	4	2	4	2	2	1	1	2	1	2	4	3	2	2	4	3	1	4	3	4	2	2
1172	2	4	2	3	3	3		2	2	3	3	3	2	1	2	2	1	1	1	3	3	2	3	4	1	3	1	4	3	5	2	3	5	2	1	2	1	1		2	2	4	2	2	4	4	4	2	4
1173	2	2	2	3	3	3	3	3	3	3	3	3	2	2	2		2	2	2	2	4	1	4	3	2	3	3	4	5	3	5	2	1	4	1	4	2	2	3	4	4	3	2	2	4	2	4	4	3
1174	2	3	3	3	3	3	3	3	3	3	3	3	2	2	2	2	2	2	2	1	1	1	5	1	1	6	2	3	5	3	5	1	1	4	3	4	4	4	4	4	4	4	4	4	4	4	4	4	4
1175	4	5	1	2	3	3	3	3	3	3	3	3	1	1	2	1	2	2	2	4	5	3	2	4	3	3	3	5	3	4	2	4	4	2	3	3	2	3	1	1	3	4	3	2	3	2	4	1	4
1176	2	1	3	3	3	3	3	3	3	3	3	3	2	2	2	2	1	1	1	2	1	1	4	3	2	3	3	3	4	3	4	2	2	4	1	4	3	4	4	2	3	4	3	1	4	2	3	2	3
1177	3	4	2	3	3	3	3	3	3	3	3	3	1	2	2	2	2	1	2	1	1	1	3	2	2	4	2	2	4	4	3	1	2	4	3	4	4	4	4	4	3	3	4	4	4	4	4	2	4
1178	3	4	3	3	3	3	3	3	3	3	3	3	2	2	2	2	2	2	2	1	2	2	3	3	1	4	3	1	5	5	2	2	2	4	1	4	4	2	4	3	3	3	2	2	4	4	3	2	2
1179	4	2	3	2	2	2	2	1	1	2	1	1	1	2	2	2	2	1	1	2	4	3	2	4	1	2	3	5	2	5	1	3	3	3	3	2	2	3	1	1	1	2	3	1	2	4	3	2	2
1180	3	3	3	3	3	3	3	3	3	3	3	3	2	2	2	2	2	1	2	1	2	1	3	2	3	3	4	4	3	5	3	2	2	4	2	4	2	3	3	4	3	4	3	2	3	3	3	2	3
1181	3	4	2	3	3	3	3	3	3	3	3	3	2	2	2	2	2	2	2	1	3	1	5	1	1	5	1	2	5	2	5	1	2	5	1	4	4	1	4	4	4	3	4	4	4	4	4	4	4
1182	2	3	1	3	2	3	3	3	3	3	3	3	2	2		2	2	2	2	2	1	1	3	2	1	4	3	2	4	4	2	4	2	4	2	4	3	4	3	4	3	4	2	2	3	4	4	3	4
1183	3	4	2	3	3	3	3	3	3	3	3	3	1	1	2	2	1	1	1	4	1	1	3	4	2	4	2	5	4	6	1	4	5	1	4	2	4	3	1	4	1	4	1	1	3	2	1	1	1
1184	3	3	2	3	3	3	3	3	3	3	3	3	2	2	2	2	2	2	2	1	4	1	5	1	1	5	2	2	5	2	5	1	1	4	1	2	2	4	4	4	3	4	4	3	4	3	3	3	4
1185	2	1	3	3	3	3	3	3	3	3	3	3	2	2	2	2	2	2	2	1	1	1	5	3	1	5	2	2	5	2	5	1	3	4	3	4	3	4	4	3	4	4	2	2	3	4	4	3	4
1186	3	4	3	3	3	3	3	2	3	3	3	3	1	2	2	2	2	2	2	1	3	2	3	2	4	4	3	4	3	4	2	3	2	3	3	2	2	3	4	2	2	4	4	3	2	1	3	3	2
1187	1	3	3	3	3	3	3	3	3	3	3	3	2	2	2	2	2	2	2	1	1	1	4	2	1	5	1	3	5	4	5	1	1	5	1	5	3	4	2	3	3	4	2	4	4	3	4	2	4
1188	2	3	3	3	3	3	3	3	3	3	3	3	2	2	2	2	2	2	2	1	1	1	4	2	2	4	2	3	4	5	3	2	1	4	4	4	3	3	2	4	2	4	3	3	2	4	4	1	3
1189	2	3	3	3	3	3	3	3	3	3	3	3	2	2	2	2	2	2	2	1	1	1	5	2	1	5	1	2	6	2	5	1	1	5	1	5	4	4	4	4	4	4	4	4	4	4	4	4	4
1190	1	3	3	3	3	3	3	3	3	3	3	3	2	2	2	2	2	2	2	1	1	1	4	2	1	5	1	2	6	4	4	1	1	5	4	5	3	3	4	4	4	4	4	4	4	4	4	4	4
1191	2	2	2	3	3	3	3	3	3	3	3	3	1	1	2	1	2	1	1	2	4	2	4	1	1	5	2	4	6	4	5	3	1	4	1	4	1	4	4	4	3	1	3	3	3	3	4	4	3
1192	3	4	2	3	3	3	3	3	3	3	3	3	1	1	2	2	2	2	2	2	2	2	3	2	2	5	1	3	3	3	3	2	1	3	2	4	2	3	3	2	2	4	3	3	3	3	4	2	3
1193	2	4	3	3	3	3	3	3	3	3	3	3	2	2	2	2	2	1	1	1	1	1	5	1	1	5	1	4	5	3	4	1	1	2	3	4	3	4	3	3	3	3	4	2	3	4	4	3	4
1194	1	2	3	3	3	3	3	3	3	3	3	3	2	2	2	2	2	1	2	2	1	1	3	2	2	5	3	3	2	3	4	2	5	1	1	4	4	4	3	4	2	4	4	3	2	3	4	2	4
1195	3	2	2	3	3	3	3	3	3	3	3	3	1	1	2	2	2	1	2	3	3	2	3	2	1	4	1	2	3	3	3	2	2	3	1	4	2	3	3	3	4	4	3	2	3	3	4	3	2
1196	2	2	3	3	3	2	3	2	3	3	3	3	2	1	2	2	2	1	1	4	2	2	4	2	2	5	4	4	5	4	3	3	1	4	1	4	3	2	4	4	4	3	4	4	4	4	4	1	2
1197	2	3	3	3	3	3	3	3	3	3	3	3	2	2	2	2	2	2	2	2	1	1	6	1	1	5	1	1	5	4	5	2	1	4	1	5	2	3	3	3	4	2	3	4	4	4	3	1	3
1198	2	1	3	3	3	3	3	3	3	3	3	3	2	2	2	2	2	1	2	1	2	1	5	3	1	4	2	3	4	4	5	2	1	4	1	4	2	4	4	4	3	2	2	2	4	3	4	2	3
1199	3	3	2	3	3	2	3	3	3	3	3	3	2	2	2	2	2	1	2	1	2	2	3	2	2	4	3	3	4	4	3	2	2	4	2	4	2	4	2	3	2	4	2	2	3	4	4	2	3
1200	2	2	3	3	3	3	3	3	3	3	3	3	2	2	2	2	2	2	1	3	1	1	3	2	4	3	4	3	3	5	4	3	1	4	1	5	3	4	4	4	2	3	3	2	4	2	4	2	2
1201	2	2	3	3	3	3	3	3	3	3	3	3	2	2	2	2	2	2	2	1	1	1	4	3	2	4	2	3	6	3	4	1	3	4	2	4	4	4	4	4	4	4	4	4	4	4	4	3	4
1202	4	2	3	3	3	3	3	3	3	3	3	3	1	2	2	1	1	2	1	5	5	4	3	6	3	1	1	1	2	4	3	5	4	3	3	1	1	3		4	2	4	1	1	4	1	4	1	1
1203	3	2	3	3	3	3	3	3	3	3	3	3	2	2	2	2	2	2	2	1	1	1	5	3	1	5	2	2	5	3	4	1	2	4	1	4	3	3	3	3	3	2	3	2	3	2	4	2	2
1204	1	3	2	3	3	3	3	3	3	3	3	3	2	2	2	2	2	2	2	1	1	1	4	1	2	5	2	2	4	3	4	2	1	5	1	5	3	4	3	4	4	4	4	3	3	4	4	2	2
1205	2	3	3	3	3	3	3	3	3	3	3	3	2	2	2	2	2	2	2	1	1	1	4	1	1	4	2	1	5	2	4	1	2	4	1	5	2	3	4	4	4	4	2	3	4	1	4	2	3
1206	1	3	3	3	3	3	3	3	3	3	3	3	2	2	2	2	2	2	2	1	3	1	6	2	1	5	1	1	6	3	5	1	1	5	1	5	3	4	4	4	4	4	3	4	3	4	4	3	4
1207	3	2	1	2	3	3	3	3	3	3	3	3	2	2	2	2	2	2	2	1	3	2	5	2	2	4	2	3	5	4	3	2	4	3	3	2	2	2	2	3	2	4	3	2	3	4	2	2	1
1208	2	2	3	3	3	3	3	3	3	3	3	3	2	2	2	2	1	1	2	2	1	1	3	2	2	4	2	4	3	5	2	3	2	4	2	4	3	4	4	4	3	3	2	3	4	4	4	2	4
1209	1	3	3	3	3	3	3	3	3	3	3	3	2	2	2	2	2	2	2	1	1	1	4	1	1	3	1	2	5	3	5	1	1	5	1	5	4	4	4	4	4	4	4	4	4	4	4	4	4
1210	1	2	3	3	3	3	3	3	3	3	3	3	2	2	2	2	2	2	2	1	1	1	6	2	2	5	1	3	6	3	5	1	1	4	1	5	4	4	4	4	4	4	4	4	4	4	4	4	4
1211	3	4	3	3	3	3	3	2	3	3	3		2	2	2	2	2	2	2	2	2	1	3	1	3	3	3	3	3	2	2	2	2	3	2	3	2	2	2	3	2	4	2	1	2	4	3	2	2
1212	2	3	3	3	3	2	3	3	3	3	3	3	2	1	2	2	2	2	1	2	3	2	3	3	3	4	3	2	4	5	3	2	1	4	1	4	4	4	3	3	2	4	2	2	2	4	2	2	1
1213	4	5	2	3	3	3	3	3	3	3	3	3	2	2	2	2	2	1	2	2	4	3	2	4	4	3	5	4	4	4	3	4	5	2	3	1	2	3	1	2	3	3	3	3	2	2	1	1	1
1214	3	4	3	3	3	3	3	3	3	3	3	3	1	2	2	2	2	1	2	1	4	2	3	4	2	3	2	3	3	5	3	1	4	2	3	2	3	4	1	3	3	4	4	3	2	3	1	1	3
1215	2	3	2	3	3	2	3	3	3	3	3		2	2	2	2	2	2	2	1	1	1	5	1	1	5	1	4	5	4	3	1	3	5	1	4	4	4	4	4	2	4	3	4	3	4	3	2	3
1216	2	3	2	1	1	1	1	1	1	1	1	1	2	2	2	2	2	2	2	1	1	1	4	3	1	5	2	4	4	3	4	1	1	4	2	4	3	4	4	4	4	4	4	4	3	4	4	3	4
1217	3	4	3	3	3	3	3	3	3	3	3	3	2	2	2	2	2	2	2	1	3	2	3	2	3	3	3	3	3	3	2	1	1	4	1	4	3	3	3	4	3	4	3	2	4	2	4	2	2
1218	2	2	3	3	3	2	3	3	3	3	3	3	2	2	2		2	2		1	2	1	5	2	1	5	1	3	4	4	4	1	1	5	1	4	2	4	3	4	3	4	3	4	4	4	4	2	4
1219	3	3	3	3	3	2	3	2	3	3	3	3	2	2	2	2	2	2	2	2	2	1	3	2	3	4	3	4	4	5	2	2	4	5	1	4	3	4	3	4	2	4	3	2	2	3	2	2	2
1220	3	2	2	3	3	3	3	2	3	3	3	3	2	1	1	2	2	1	1	4	4	3	1	2	4	3	2	5	4	5	1	4	2	4	1	4	2	2	3	4	1	4	2	3	2	3	4	1	2
1221	3	3	3	3	3	3	3	3	3	3	3	3	2	2	2	2	2	2	2	1	1	1	4	2	1	5	2	2	5	3	4	1	1	4	4	4	2	4	4	4	4	4	4	4	4	3	4	3	3
1222	2	1	3	3	3	3	3	3	3	3	3	3	2	2	2	2	2	2	2	1	1	1	4	2	1	4	2	4	4	2	4	1	1	2	2	4	4	4	4	2	3	4	3	3	3	3	4	3	4
1223	4	4	1	2	3	2	3	3	3	3	3	3	1	1	1	2	2	2	2	3	5	4	1	2	3	4	3	3	1	5	3	3	2	2	3	1	3	2	3	4	2	3	4	4	3	2	4	2	4
1224	4	5	2	3	2	2	3	2	3	3	3	3	1	1	2	2	1	1	1	2	4	2	2	4	5	1	6	6	3	6	2	3	4	2	4	2	2	1	1	3	1	3	1	1	2	2	2	1	2
1225	3	2	3	3	3	3	3	3	3	3	3	3	2	2	2	2	1	1	1	4	4	3	2	4	4	2	4	5	3	5	2	4	2	3	4	2	2	2	3	4	2	4	3	1	3	2	4	2	1
1226	2	3	3	3	3	3	3	3	3	3	3	3	2	2	2	2	2	2	2	1	1	1	4	2	1	5	1	4	5	3	5	1	2	5	1	5	4	4	4	4	4	4	4	4	4	4	4	3	4
1227	2	3	2	2	3	2	3	3	3	3	3	3	2	2	2	2	2	2	2	1	1	1	2	1	3	5	3	5	4	6	3	1	2	4	1	4	1	4	1	4	2	4	4	2	3	4	4	1	4
1228	2	3	3	3	3	3	3	3	3	3	3	3	2	2	2	2	2	2	2	2	1	1	5	4	1	6	2	1	5	4	4	1	2	3	1	5	4	4	4	4	4	4	4	3	4	4	3	4	3
1229	1	3	3	3	3	3	3	3	3	3	3	3	2	2	2	2	2	2	2	1	1	1	5	4	2	3	1	4	5	4	4	1	2	4	3	5	4	3	3	3	2	2	1	1	4	3	3	2	3
1230	1	3	3	3	3	3	3	3	3	3	3	3	2	2	2	2	2	2	2	1	1	1	4	2	1	5	1	2	5	2	4	1	1	3	1	5	4	4	4	4	4	4	4	4	4	4	4	4	4
1231	3	3	3	3	3	3	3	3	3	3	3	3	1	2	2	2	2	2	2	1	2	1	3	1	1	5	1	3	4	4	3	1	5	2	1	2	4	4	4	4	3	4	2	4	4	2	4	2	2
1232	3	4	2	3	3	2	3	3	3	3	3	3	2	2	2	2	2	2	2	2	1	1	3	2	1	5	1	2	3	4	2	1	2	4	1	4	3	4	4	2	3	2	4	3	3	4	4	3	3
1233	3	2	3	3	3	3	3	3	3	3	3	3	2	2	2	2	1	1	2	1	1	1	2	3	3	3	3	5	3	5	2	3	3	3	3	2	2	2	2	2	1	3	3	2	1	2	4	1	3
1234	4	4	1	3	3	3	3	2	3	3	3	3	2	2	2	2	1	1	1	2	3	1	2	2	5	2	4	4	3	4	2	3	3	2	4	2	4	2	3	4	3	3	2	2	4	2	4	3	4
1235	2	3	2	3	3	3	3	3	3	3	3	3	2	2	2	2	2	2	2	3	2	1	5	1	1	5	2	2	5	2	4	1	2	4	2	5	4	2	4	3	4	4	3	3	4	4	3	3	4
1236	2	3	3	3	3	3	3	3	3	3	3	3	2	2	2	2	2	2	2	1	1	1	5	2	1	5	1	2	6	4	5	1	2	4	1	4	3	2	4	4	3	4	4	4	2	4	4	2	4
1237	2	3	3	3	3	3	3	3	3	3	3	3	2	2	2	2	2	2	2	1	1	1	4	2	2	5	2	1	4	3	4	1	1	4		4	4	4	4	4	4	4	4	3	4	4	4	3	4
1238	3	3	3	3	3	3	3	3	3	3	3	3	2	2	2	2	2	2	2	1	3	1	3	2	1	5	2	3	5	3	4	1	2	4	1	4	3	4	4	4	4	4	3	4	4	4	4	2	2
1239	4	3	2	3	3	2	3	3	3	3	3	3	1	1	1	1	1	1	1	2	3	2	3	2	2	4	4	4	5	5	4	2	1	4	3	3	2	3	2	1	1	1	2	1	2	3	3	1	3
1240	3	4	3	3	2	3	3	3	3	3	3	3	2	1	2	2	2	1	1	1	5	3	4	2	2	5	3	4	4	4	4	1	2	3	2	4	1	3	3	2	2	4	2	2	4	4	4	2	2
1241	3	4	1	3	3	1	2	1	2	3	3	3	2	2	2	2	2	2	2	2	5	3	3	2	3	3	2	4	4	4	3	2	3	3	2	2	2	1	3	3	2	4	3	3	3	2	1	2	1
1242	2	2	3	3	3	3	3	3	3	3	3	3	2	2	2	2	2	2	2	1	2	1	4	1	2	6	1	2	5	3	4	1	4	2	1	4	4	3	4	4	3	4	4	4	4	4	4	3	4
1243	3	2	2	3	3	3	3	3	3	3	3	3	2	2	2	2	2	2	2	1	2	1	3	2	2	4	2	3	4	5	4	2	1	3	2	4	2	3	4	4	4	4	3	3	4	4	4	3	4
1244	1	3	3	3	3	3	3	3	3	3	3	3	2	2	2	2	2	2	2	1	1	1	5	1	2	5	1	2	5	2	5	2	1	3	1	5	4	4	4	4	4	4	3	3	4	4	4	4	4
1245	3	4	2	3	3	3	3	3	3	3	3	3	2	1	2	2	2	2	2	2	3	2	3	1	1	4	2	4	3	5	3	2	3	3	3	2	2	4	4	4	3	4	4	4	4	4	4	3	3
1246	3	4	2	3	3	3	3	3	2	3	3	3	1	2	2	2	1	1	2	3	4	2	2	3	2	3	4	5	2	4	3	3	3	2	2	2	3	3	3	4	1	2	2	2	4	4	3	1	2
1247	2	2	3	3	3	3	3	3	3	3	3	3	2	2	2	2	2	2	2	1	1	1	4	4	2	5	2	3	5	4	5	1	2	5	1	5	4	3	4	4	4	4	4	4	4	4	4	2	4
1248	3	3	2	3	3	2	2	2	3	3	3	3	1	1	2	1	1	1	1	2	2	2	2	4	3	2	3	3	3	3	2	2	3	3	3	3	2	2	2	2	2	4	2	2	2	4	3	2	1
1249	2	2	3	3	3	3	3	3	3	3	3	3	2	2	2	2	2	1	1	1	1	1	5	3	2	2	2	2	4	3	5	2	4	5	1	5	2	4	3	4	3	4	2	1	4	3	4	3	4
1250	2	1	3	3	3	3	3	3	3	3	3	3	2	2	2	2	1	1	1	2	1	1	3	3	3	3	3	3	3	3	3	2	1	4	1	4	3	4	3	4	3	4	2	2	3	3	4	3	4
1251	3	3	3	3	3	3	3	3	3	3	3	3	2	2	2	2	2	2	2	1	3	2	4	2	2	5	2	3	4	5	4	2	1	5	1	5	2	3	4	4	4	4	4	4	2	4	4	2	3
1252	1	3	3	3	3	3	3	3	3	3	3	3	2	2	2	2	2	2	2	2	1	1	5	4	1	5	1	2	5	3	4	1	1	5	2	4	2	3	4	4	4	3	3	1	4	3	4	3	4
1253	2	5	3	2	3	2	2	1	1	3	3	1	1	1	1	2	1	1	1	4	4	3	3	4	4	2	5	5	3	6	2	4	3	1	4	2	1	1	1	1	2	3		1	1	1	1	1	1
1254	2	2	2	3	3	3	3	3	3	3	3	3	1	1	2	1	2	2	2	1	5	3	5	2	2	5	1	3	5	2	5	2	3	4	1	4	2	4	3	4	4	4	1	3	3	2	3	2	2
1255	3	4	1	1	2	1	2	2	3	3	3	2	2	2	2	2	2	1	2	2	1	1	4	3	2	4	2	4	5	4	4	2	2	4	1	2	2	2	2	2	2	4	1	3	2	4	3	2	4
1256	3	1	2	3	3	3	3	3	2	3	3	3	2	2	2	2	1	1	1	2	2	2	3	4	4	2	5	3	3	3	3	4	4	2	1	4	2	3	3	4	2	1	1	1	3	3	3	1	1
1257	3	3	3	3	3	3	3	3	3	3	3	3	2	2	2	2	2	2	2	1	1	1	3	2	1	5	1	3	5	3	3	1	2	4	3	4	4	4	4	4	3	3	2	3	4	4	4	2	3
1258	3	3	1	2	1	2	3	2	3	3	3	3	2	2	2		1	1	2	1	4	2	3	4	3	1	4	4	3	5	2	1	2	3	3	2	1	2	2	3	1	4	3	3	2	4	4	1	2
1259	3	3	2	3	3	3	3	3	2	3	3	3	2	2	2	2	2	2	2	1	3	2	5	2	1	6	2	2	6	3	3	2	1	5	3	3	2	4	3	3	4	3	3	4	4	4	4	2	3
1260	3	2	2	3	3	2	3	3	3	3	3	3	2	2	2	2	2	2	2	2	3	2	3	2	2	4	2	3	4	4	3	2	5	2	4	1	4	4	4	4	4	4	4	4	4	4	4	3	2
1261	4	5	1	1	2	1	2	3	3	3	3	3	1	1	1	1	2	2	2	3	4	4	1	4	3	3	2	6	3	6	1	3	2	1	3	1	3	3	1	1	1	1	3	3	2	2	3	1	4
1262	3	4	1	3	2	2	3	3	3	3	3	3	2	2	2	2	1	1	1	4	2	2	2	4	4	1	6	5	2	5	2	5	3	3	3	2	3	3	1	1	1	1	1	1	2	3	3	1	1
1263	3	3	1	2	2	1	2	2	3	3	3	3	2	2	2	2	2	1	1	3	3	3	3	4	4	3	5	4	3	2	2	4	4	3	3	2	3	4	2	3	2	2	2	1	4	3	4	3	3
1264	3	3	2	3	3	2	3	2	2	3	3	3	1	2	1	1	2	2	2	1	2	3	3	1	4	3	2	5	3	5	3	1	3	4	1	4	3	2	3	4	3	4	2	3	1	4	3	2	3
1265	2	4	3	3	3	3	3	3	3	3	3	3	2	2	2	2	2	2	2	2	1	2	4	2	2	5	2	2	4	3	4	2	1	5	2	5	3	4	3	2	3	3	3	3	3	3	3	2	4
1266	1	3	3	3	3	3	3	3	3	3	3	3	2	2	2	2	2	2	2	1	1	1	5	1	1	6	2	2	5	3	5	1	1	1	1	5	3	4	4	4	4	4	4	4	4	4	4	3	4
1267	3	4	2	3	3	3	3	3	3	3	3	3	2	2	1	1	2	2	2	1	4	2	5	2	1	4	1	1	5	2	5	1	1	5	1	4	1	4	4	4	4	4	4	4	4	3	4	4	4
1268	2	2	3	3	3	3	3	3	3	3	3	3	2	2	2	2	2	1	2	3	2	1	4	3	3	3	3	3	2	3	3	3	2	4	1	4	3	4	4	3	3	3	2	2	3	2	4	2	4
1269	3	3	2	3	3	3	3	3	3	3	3	3	2	2	2	2	2	2	2	1	1	1	3	1	1	6	2	2	4	3	3	1	2	4	2	3	2	4	3	3	4	4	4	1	4	4	4	2	3
1270	4	3	3	3	3	3	3	3	3	3	3	3	2	2	2	2	2	1	2	2	3	1	2	4	3	3	4	3	2	4	2	2	2	2	4	4	2	3	2	1	2	4	4	2	3	2	4	2	4
1271	3	3	3	3	3	3	3	3	3	3	3	3	2	2	2	2	2	2	2	1	1	1	4	3	2	4	3	2	4	4	3	3	1	5	1	5	2	4	3	2	3	4	2	2	4	3	2	1	1
1272	1	3	3	3	3	3	3	3	3	3	3	3	2	2	2	2	2	2	2	1	1	1	5	1	1	5	2	2	5	3	5	1	1	4	1	5	4	4	4	4	4	4	4	3	4	4	4	3	3
1273	3	4	2	3	3	2	3	2	2	3	3	3	2	2	2	2	2	2	2	2	4	2	5	3	1	4	1	4	5	4	4	1	4	3	3	4	1	3	3	3	3	3	3	3	2	3	2	2	1
1274	3	4	2	3	3	3	3	3	3	3	3	3	2	2	2	2	2	2	2	1	2	1	4	1	2	5	2	1	5	3	4	1	1	4	4	2	4	4	4	4	4	4	3	4	4	2	4	2	4
1275	4	1	2	3	3	3	3	3	3	3	3	3	2	2	2	2	2	2	2	1	1	1	3	1	2	4	1	3	4	4	4	1	4	1	3	1	2	4	3	2	4	3	4	2	4	2	4	3	3
1276	1	1	2	3	3	3	3	2	3	3	3	3	2	2	2	2	2	2	2	1	2	1	5	2	1	5	1	3	5	4	3	1	4	3	1	4	4	3	4	4	2	4	3	3	3	4	3	2	3
1277	2	3	3	3	3	3	3	3	3	3	3	3	2	2	2	2	2	2	2	1	1	1	5	2	2	4	1	2	6	3	4	1	1	4	1	4	2	4	3	4	4	4	4	4	3	4	3	3	3
1278	3	2	3	3	2	2	3	2	3	3	3	3	2	2	2	2	2	2	2	1	1	1	1	1	1	5	1	1	6	2	5	1	1	5	1	5	3	4	4	4	4	4	4	4	4	2	4	4	4
1279	3	4	2	3	3	3	3	3	2	3	3	3	2	2	2	2	2	1	2	3	3	1	3	4	2	3	3	4	4	3	2	2	2	3	4	2	3	3	2	2	1	2	1	1	3	3	3	3	3
1280	2	3	3	3	3	3	3	3	3	3	3	3	2	2	2	2	2	2	2	1	2	1	4	1	1	3	1	3	5	3	4	1	1	3	1	4	3	4	3	2	4	4	3	4	4	3	4	3	4
1281	3	4	1	3	3	3	3	3	3	3	3	3	2	2	1	2	2	2	2	1	3	1	4	2	1	3	1	3	6	3	3	1	1	5	1	4	2	4	4	3	4	3	4	4	4	4	4	3	3
1282	2	3	3	3	3	3	3	3	3	3	3	3	2	2	2	2	2	2	2	1	1	1	5	2	1	5	3	4	5	4	5	1	1	5	1	4	4	4	4	4	4	4	4	3	4	2	4	2	4
1283	2	3	3	3	3	3	3	3	3	3	3	3	2	2	2	2	2	2	2	1	1	1	5	2	1	5	3	4	5	4	5	1	1	5	1	4	4	4	4	4	4	4	4	3	4	2	4	2	4
1284	1	1	3	3	3	3	3	3	3	3	3	3	2	2	2	2	2	1	2	1	1	1	4	2	1	5	1	3	6	4	4	1	1	5	1	5	2	4	4	4	4	4	4	3	3	4	4	2	4
1285	2	3	3	3	3	3	3	3	3	3	3	3	1	2	2	2	2	2	2	1	1	1	5	2	2	4	2	2	5	4	4	1	1	4	1	4	2	4	3	3	2	4	3	4	3	4	3	2	2
1286	1	3	3	3	3	3	3	3	3	3	3	3	2	2	2	2	2	2	2	1	1	1	5	1	1	5	2	3	5	3	5	2	1	5	1	5	4	4	4	4	4	4	4	4	4	4	4	4	4
1287	4	3	2	2	2	3	3	3	3	3	3	3	2	1	2	2	2	1	1	2	2	2	2	3	4	3	3	5	2	6	2	3	4	3	2	2	2	3	1	2	1	3	4	2	2	2	3	1	2
1288	2	4	3	3	3	3	3	3	3	3	3	3	2	2	2	2	2	2	2	1	4	1	5	2	1	5	1	3	5	4	5	1	4	4	1	5	2	4	4	4	4	3	2	4	3	3	4	2	4
1289	2	2	3	3	3	3	3	3	3	3	3	3	2	2	2	2	2	2	1	1	1	1	5	3	2	5	3	2	5	2	5	1	1	4	2	5	3	2	4	2	3	4	2	2	4	1	4	3	4
1290	3	3	2	2	3	2	3	3	3	3	3	3	1	1	1	1	2	1	2	2	4	3	3	2	1	4	2	3	3	4	2	2	3	4	2	4	3	4	2	4	2	4	1	2	3	3	3	2	3
1291	3	3	3	3	3	3	3	3	3	3	3	3	2	2	2	2	2	2	2	1	2	2	3	2	1	5	1	2	4	4	3	1	3	5	1	4	4	4	4	3	3	4	4	4	4	4	4	2	3
1292	3	4	2	3	3	3	3	3	3	3	3	2	1	1	2	1	2	2	2	1	5	2	5	1	1	6	1	3	6	4	3	1	3	4	2	2	2	1	4	4	3	4	3	4	4	4	4	2	4
1293	3	4	3	2	2	2	1	1	2	1	1	1	2	2	2	2	2	2	2	1	1	1	4	3	1	3	2	4	3	5	3	1	3	4	2	4	4	4	4	2	3	3	4	3	2	2	4	1	3
1294	3	3	3	3	3	2	3	2	3	3	3	3	2	2	2	2	2	2	2	2	2	1	5	2	1	4	2	3	5	4	4	2	2	4	3	4	4	3	4	2	3	4	3	3	4	1	3	2	3
1295	1	3	2	3	3	3	3	3	3	3	3	3	2	2	2	2	2	2	2	1	3	1	5	2	1	5	2	3	5	3	4	1	3	5	1	4	2	3	3	4	3	4	4	3	3	4	4	3	2
1296	2	4	3	3	3	3	3	3	3	3	3	3	2	2	2	2	2	2	2	1	2	1	4	2	1	5	2	4	5	4	4	2	1	4	2	4	3	4	4	4	3	3	4	4	3	3	4	3	4
1297	1	3	3	3	3	3	3	3	3	3	3	3	2	2	2	2	2	2	2	1	1	1	4	2	2	5	2	4	4	3	6	1	1	3	1	5	4	3	4	4	4	4	3	3	3	4	4	3	4
1298	2	3	2	3	2	2	3	3	3	3	3	3	2	2	2	2	2	1	2	2	1	1	5	3	1	5	2	2	4	5	4	3	1	2	3	5	4	4	4	2	2	4	3	4	4	1	4	1	4
1299	2	2	3	3	3	3	3	3	3	3	3	3	2	2	2	2	2	2	2	2	2	2	5	1	1	3	2	5	3	3	5	4	1	1	1	5	4	4	3	4	3	4	2	2	3	3	3	3	1
1300	3	3	2	3	2	1	1	1	1	1	1	1	2	2	2	2	2	2	2	1	3	1	4	4	1	5	3	3	4	4	4	1	3	4	4	5	2	2	3	2	3	4	3	3	4	4	4	2	2
1301	2	3	3	3	3	3	3	2	3	3	3	3	2	1	2	2	2	1	2	1	2	1	4	3	2	4	2	3	5	4	4	1	2	4	3	4	3	2	3	4	3	4	4	4	4	3	3	2	4
1302	3	1	3	3	3	3	3	3	3	3	3	3	2	2	2	2	2	2	2	1	1	1	3	2	2	2	4	4	3	4	3	1	4	2	3	4	2	2	4	4	4	4	2	2	4	2	4	1	4
1303	1	3	3	3	3	3	3	3	3	3	3	3	2	2	2	2	2	2	2	1	1	1	6	2	1	5	1	2	5	3	5	1	1	4	1	4	3	4	4	4	4	4	4	4	4	4	4	3	4
1304	2	3	3	3	3	3	3	3	3	3	3	3	2	2	2	2	2	2	2	1	2	2	4	2	1	5	1	3	5	3	4	1	1	5		5	4	4	4	4	3	4	4	4	3	3	4	3	3
1305	2	4	2	3	3	2	3	3	3	3	3	3	2	2	2	2	2	2	2	1	2	1	5	2	1	5	1	3	5	4	5	1	4	3	1	4	3	3	4	4	4	4	3	2	4	4	4	3	3
1306	3	3	3	3	3	3	3	3	3	3	3	3	2	2	2	2	2	2	2	1	2	1	5	3	2	5	2	3	4	3	4	1	1	4	2	4	3	4	4	3	3	4	2	2	4	3	4	3	3
1307	3	3	3	3	3	3	3	3	3	3	3	3	2	2	2	2	1	1	1	2	1	1	5	3	2	5	3	3	5	4	4	2	1	5	2	4	3	4	4	3	3	4	4	3	4	4	4	3	3
1308	2	3	3	3	3	3	3	3	3	3	3	3	2	2	2		2	2	2	1	2	1	3	3	1	4	2	2	4	4	3	1	4	3	1	4	4	4	4	4	4	4	4	3	4	3	2	2	4
1309	2	3	2	3	3	3	3	3	2	3	3	3	2	2	2	2	2	2	1	1	3	2	4	3	1	4	2	2	5	3	4	1	1	5	4	4	2	3	4	4	4	4	4	4	4	4	2	3	1
1310	3	4	2	3	3	3	3	3	3	3	3	3	2	2	2	2	2	2	2	1	1	1	5	2	2	3	2	3	4	3	4	2	2	5	3	5	2	4	4	4	4	3	3	2	4	2	4	3	3
1311	3	4	2	3	3	2	3	2	3	3	3	3	2	2	2	2	2	2	2	1	1	1	3	2		4	3	3	5	3	2	3	1	3	3	2	3	4	4	4	3	4	3	3	3	4	4	3	4
1312	3	2	2	3	3	3	3	3	3	3	3	3	2	2	2	2	2	2	2	1	2	1	5	3	1	4	2	3	4	3	5	1	3	5	1	4	2	2	4	3	4	3	2	4	4	4	4	4	4
1313	3	3	3	3	3	3	3	3	3	3	3	3	2	2	2	2	1	1	1	2	4	3	3	3	2	4	2	2	2	2	3	2	1	5	1	4	3	3	3	2	3	2	4	2	4	2	4	3	3
1314	3	2	3	3	3	3	3	3	3	3	3	3	2	2	2	2	2	1	2	2	1	1	4	2	2	5	2	3	5	3	4	2	1	4	1	4	2	3	3	2	2	4	3	3	4	4	4	3	2
1315	2	3	2	3	3	3	3	3	3	3	3	3	2	2	2	2	2	2	2	1	4	2	5	2	1	4	2	4	5	4	4	1	1	5	1	5	3	4	4	4	2	4	3	2	2	4	2	2	1
1316	2	4	3	3	3	3	3	3	3	3	3	3	2	2	2	2	2	2	2	1	1	1	4	3	1	5	2	3	4	4	5	1	1	5	1	4	3	4	4	2	3	4	4	4	4	4	3	2	2
1317	2	3	3	3	3	3	3	3	3	3	3	3	2	2	2	2	2	1	1	1	1	1	4	2	2	5	2	3	4	4	4	1	3	4	1	4	3	4	3	4	4	3	3	3	4	2	4	2	4
1318	3	3	3	3	3	3	3	3	3	3	3	3	2	2	2	2	1	1	2	3	1	1	3	3	2	4	2	5	5	5	3	2	2	4	2	4	3	3	4	4	2	4	4	2	4	4	4	2	3
1319	5	5	1	1	1	1	1	1	1	1	1	1	1	1	1	1	1	1		5	6	5	1	6	6	1	6	6	1	6	1	5	5	1	5	1	1	1	1	1	1	1	1	1	1	1	1	1	1
1320	3	1	2	3	3	2	3	3	3	3	3	3	2	2	2	2	2	2	1	2	1	1	5	3	2	4	3	4	5	4	4	3	2	5	4	4	2	3	3	3	2	4	2	1	3	2	4	2	2
1321	3	2	2	3	3	2	3	3	3	2	3	3	2	2	2	2	2	2	2	1	2	2	4	3	1	4	2	2	2	4	3	2	1	4	1	4	3	3	4	4	3	3	4	2	3	4	4	2	3
1322	3	4	3	3	3	3	3	3	3	3	3	3	2	1	1	2	2	2	2	1	1	1	3	3	4	3	4	5	3	5	2	2	3	4	2	4	2	4	3	2	2	3	2	2	3	3	4	1	4
1323	2	3	3	3	3	3	3	3	3	3	3	3	2	2	2	2	2	2	2	2	1	1	3	3	2	3	3	3	4	3	2	2	1	3	1	4	3	4	4	3	4	4	3	3	4	4	4	3	3
1324	2	3	2	3	3	3	3	3	3	3	3	3	2	2	2	2	2	2	2	1	2	1	3	2	1	5	1	3	4	4	3	1	3	4	1	5	3	4	3	3	2	4	4	2	3	4	4	2	3
1325	3	5	2	3	3	3	3	3	2	3	3	3	2	1	2	1	2	2	2	4	5	3	2	5	3	1	4	6	2	6	2	4	4	2	1	1	1	4	2	4	1	4	3	1	2	1	2	1	2
1326	1	2	3	3	3	3	3	3	3	3	3	3	2	2	2	2	2	1	2	1	1	1	5	3	1	5	2	3	5	3	3	1	2	4	1	4	3	3	3	3	3	4	3	2	4	1	2	2	3
1327	2	3	3	3	3	3	3	3	3	3	3	3	2	2	2	2	2	2	2	1	1	1	3	2	2	5	3	3	4	3	4	2	1	5	1	4	2	3	3	3	3	4	3	3	3	2	4	3	4
1328	2	3	3	3	3	3	3	3	3	3	3	3	2	2	2	2	2	2	2	1	1	1	5		1	6	1	1	5	3	5	1	2	4	3	4	2	2	3	4	4	4	4	4	4	4	4	3	4
1329	4	4	2	3	3	2	3	3	3	3	3	3	2	2	1	2	2	1	1	4	5	4	2	4	4	3	4	5	3	5	2	3	4	2	3	2	2	4	2	1	3	1	1	1	3	4	3	1	3
1330	3	4	2	3	3	3	3	3	2	3	3	3	2	1	2	2	2	2	2	1	2	1	3	3	2	5	3	5	4	6	3	1	3	4	5	3	1	2	3	4	3	4	4	3	1	2	2	2	3
1331	1	3	3	3	3	3	3	3	3	3	3	3	2	2	2	2	2	1	2	2	1	1	5	1	1	6	1	2	5	3	5	1	1	1	1	5	4	4	4	4	4	4	4	4	4	3	4	4	4
1332	2	5	1	2	3	3	3	3	3	3	3	3	1	1	1	1	2	2	2	2	2	5	1	4	4	2	4	5	2	4	1	3	2	4	1	4	2	4	4	4	4	4	2	2	4	2	4	2	2
1333	3	3	2	3	3	3	3	3	3	3	3	3	2	2	2	2	2	2	2	1	3	2	3	3	2	4	2	3	4	3	3	1	2	2	3	2	2	3	4	4	2	4	4	3	2	3	3	2	3
1334	3	4	3	3	3	3	3	1	3	3	3	3	2	2	2	1	2	2	2	1	6	2	4	4	3	5	3	1	4	1	6	1	1	2	1	3	1	4	4	4	4	4	4	3	4	4	4	4	4
1335	3	4	2	2	3	3	3	2	2	3	3	3	1	2	2	2	2	1	1	5	3	2	2	2	3	4	3	3	3	5	2	2	4	2	1	4	1	2	4	4	2	2	3	3	3	3	4	3	1
1336	3	2	2	3	3	3	3	3	3	3	3	3	1	2	1	2	2	2	2	2	4	3	4	1	1	4	2	4	6	3	4	2	4	3	1	3	2	4	4	4	4	4	4	4	4	4	4	4	4
1337	2	3	3	3	3	3	3	3	3	3	3	3	2	2	2	2	2	1	1	1	1	1	3	2	1	5	2	5	2	5	3	2	1	4	1	5	4	4	3	4	4	4	2	3	4	4	4	1	4
1338	2	1	3	3	3	3	3	3	3	3	3	3	2	2	2	2	2	2	2	1	1	1	3	2	1	5	2	1	5	4	3	1	3	5	1	5	3	4	4	4	3	4	4	4	4	3	4	3	3
1339	2	3	3	3	3	3	3	3	3	3	3	3	2	1	2	2	2	1	2	1	1	1	4	2	1	4	2	3	5	2	5	1	1	4	2	4	3	3	3	3	4	4	2	3	3	3	4	3	3
1340	2	4	3	3	3	3	3	3	3	3	3	3	2	2	2	2	2	1	1	2		2	3	3	2	3	4	3	2	4	2	3	2	4	1	4	2	3	3	1	4	3	2	2	4	4	4	3	4
1341	3	3	2	3	3	3	3	3	3	3	3	3	2	2	2	2	2	2	2	1	1	1	4	2	1	4	2	2	3	2	4	1	1	4	1	4	4	4	4	4	4	1	4	2	4	4	4	4	4
1342	2	2	3	3	3	3	3	3	3	3	3	3	2	2	2	2	2	2	1	2	4	2	5	3	2	4	2	4	4	4	4	2	1	4	2	4	3	4	3	2	2	4	3	2	3	1	3	3	2
1343	2	2	3	3	3	3	3	3	3	3	3	3	2	2	2	2	2	1	2	2	2	2	5	1	2	4	2	3	4	4	4	2	2	4	2	4	3	4	3	4	3	4	2	2	3	3	4	1	3
1344	3	3	3	3	3	3	3	3	3	3	3	3	2	1	2	2	2	1	1	1	2	1	5	1	1	5	1	2	5	3	4	2	1	4	1	4	2	4	4	3	3	2	3	4	4	4	4	3	3
1345	3	4	2	3	3	3	3	3	3	3	3	3	2	2	2	2	2	1	1	1	2	1	3	4	4	5	4	4	5	5	2	1	1	5	1	5	3	4	3	4	2	4	2	2	3	3	4	1	1
1346	2	3	3	3	3	3	3	3	3	3	3	3	2	2	2	2	2	2	2	1	1	1	4	2	2	5	3	3	5	3	5	2	1	4	1	4	3	3	4	4	3	4	2	3	4	3	4	2	4
1347	3	5	3	3	3	3	3	3	3	3	3	3	2	2	2	2	2	1	2	2	2	2	4	2	4	5	3	5	4	5	3	3	2	3	3	4	2	2	3	3	2	4	3	3	4	4	4	2	2
1348	2	3	2	3	3	3	3	3	3	3	3	3	2	2	2	2	2	1	2	1	2	1	4	1	2	3	3	4	4	3	3	1	1	5	1	4	3	4	3	1	3	4	4	2	3	1	4	2	4
1349	2	3	2	3	3	3	3	3	3	3	3	3	2	2	2	2	2	2	2	1	2	2	2	2	2	2	2	1	3	2	3	1	1	5	1	1	4	4	3	3	3	3	4	3	4	4	4	3	3
1350	3	2	2	3	3	3	3	2	3	3	3	3	2	2	2	2	2	2	2	1	2	1	4	2	1	5	2	3	5	2	5	1	1	2	1	4	2	2	4	4	4	4	4	3	4	4	4	3	2
1351	2	2	3	3	3	3	3	3	3	3	3	3	2	2	2	2	2	2	2	2	2	2	4	3	1	3	1	3	4	4	4	2	1	4	1	4	3	4	4	4	3	4	3	2	3	4	4	3	3
1352	2	3	3	3	3	3	3	3	3	3	3	3	2	1	2	2	2	2	2	2	2	2	5	3	1	5	2	2	5	3	4	1	4	3	1	4	1	4	3	3	3	4	4	4	4	2	4	2	3
1353	2	3	3	2	2	2	2	2	2	2	2	2	2	2	2	2	2	2	2	1	1	1	4	1	1	5	1	4	5	4	6	1	2	3	1	5	3	3	4	3	4	4	4	3	4	4	4	2	2
1354	3	2	3	3	3	3	3	1	3	3	3	3	2	2	2	2	2	1	2	1	3	1	5	2	1	5	3	4	5	4	4		1	3	3	4	4	1	4	3	3	4	4	3	4	4	4	2	3
1355	2	3	3	3	3	3	3	3	3	3	3	3	2	2	2	2	2	2	2	1	1	1	5	2	2	4	2	3	4	3	4	1	4	4	2	4	3	3	3	4	4	4	4	3	3	3	4	3	3
1356	2	3	3	3	3	3	3	3	3	3	3	3	2	2	2	2	2	1	2	4	1	1	4	2	2	3	3	4	4	5	4	3	1	4	1	5	1	3	4	4	3	4	1	1	4	2	4	2	2
1357	2	3	3	3	3	2	3	3	3	3	3	3	2	2	2	2	2	2	2	1	1	1	4	3	2	4	2	1	5	3	5	1	1	5	1	5	3	4	3	4	3	4	4	4	4	4	4	3	4
1358	2	3	3	3	3	3	3	3	3	3	3	3	2	2	2	2	2	1	2	2	2	2	5	3	1	5	2	3	5	4	5	2	2	4	3	4	3	3	3	2	3	2	3	3	3	4	3	2	3
1359	2	3	3	3	3	3	3	3	3	3	3	3	2	1	2	2	2	1	1	1	1	1	3	2	3	4	2	3	3	4	2	1	2	4	3	3	4	4	2	4	2	4	3	2	4	3	4	2	2
1360	2	3	2	3	3	2	3	3	3	3	3	3	2	2	2	2	2	1	2	1	2	1	3	3	4	3	3	2	4	4	3	1	1	4	1	5	3	3	4	4	3	4	3	2	4	4	3	3	3
1361	1	3	3	3	3	2	3	3	3	3	3	3	2	2	2	2	2	2	2	1	1		4	2	2	5	2	2	4	3	4	1	1	5	1	5	3	4	4	4	3	4	4	4	4	4	3	3	3
1362	3	3	3	3	3	3	3	3	3	3	3	3	2	2	2	2	2	1	2	2	2	1	2	3	3	3	4	4	3	4	2	1	1	3	2	4	3	4	4	4	3	4	2	3	3	4	4	4	4
1363	3	3	2	3	3	3	3	3	3	3	3	3	1	2	2	1	2	2	2	3	4	3	3	1	2	5	2	2	5	3	3	3	1	5	1	4	2	4	4	4	3	4	4	4	4	4	4	3	2
1364	1	3	3	3	3	3	3	3	3	3	3	3	2	2	2	2	2	2	2	1	2	1	4	1	1	5	1	2	3	3	4	1	2	3	2	5	4	3	4	4	4	4	4	4	4	4	4	4	4
1365	3	4	2	3	3	3	3	3	3	3	3	3	1	2	2	2	2	2	2	1	3	2	4	2	1	5	2	3	4	3	4	2	4	2	3	2	2	2	3	3	2	4	3	3	4	3	3	3	2
1366	2	2	3	3	3	3	3	3	3	3	3	3	2	2	2	2	2	2	2	2	1	1	4	2	2	5	3	3	3	3	4	2	1	3	5	5	4	3	4	3	3	4	2	3	4	4	4	3	4
1367	2	3	3	3	3	3	3	2	3	3	3	3	2	2	2	2	2	1	1	2	1	1	3	2	1	3	3	4	5	5	3	2	1	4	4	4	3	4	2	4	1	4	2	2	3	2	4	1	4
1368	2	3	3	3	3	3	3	3	3	3	3	3	1	1	2	2	2	2	2	2	1	1	3	1	1	5	2	4	3	4	3	2	1	5	2	5	4	3	4	3	4	4	4	4	4	4	4	4	4
1369	2	2	1	2	2	1	1	1	1	1	1	1	2	2	2	2	2	2	2	1	2	1	5	4	2	4	2	2	5	2	5	3	2	4	3	4	1	1	3	4	4	2	2	2	4	1	3	1	1
1370	3	3	2	3	3	3	3	3	3	3	3	3	2	2	2	2	2	2	2	1	2	1	4	2	1	5	2	3	4	4	4	1	3	4	2	4	3	4	4	4	3	4	3	4	4	3	4	2	2
1371	3	4	3	3	3	3	3	2	3	3	3	3	2	2	2	2	2	2	2	1	1	1	5	2	1	5	1	3	5	3	5	1	3	2	2	1	1	2	4	2	3	4	3	4	2	3	3	3	1
1372	2	3	3	3	3	3	3	3	3	3	3	3	2	2	2	2	2	2	2	1	4	1	5	1	1	5	1	3	6	3	4	1	1	5	1	4	2	4	4	3	4	4	4	3	4	4	4	3	4
1373	3	2	3	3	3	3	3	3	3	3	3	3	2	1	2	2		1		1	3	1	3	2	1	3	2	2	3	3	3	1	1	2	2	3	3	3	4	3	3	3	3	2	4	2	3	2	4
1374	4	2	1	3	3	3	3	3	3	3	3	3	2	1	2	2	1	1	1	4	5	4	2	5	4	1	5	6	1	6	1	5	4	2	3	1	2	3	2	3	2	4	2	1	2	1	3	1	2
1375	2	3	3	3	3	3	3	3	3	3	3	3	2	2	2	2	2	2	2	1	1	1	4	1	1	5	2	3	5	3	5	1	1	2	1	4	4	4	4	4	4	4	4	4	4	4	4	3	4
1376	2	3	3	3	3	3	3	3	3	3	3	3	2	2	2	2	2	2		1	1	1	5	2	2	5	1	2	5	3		1	1	5	1	5	4	4	4	4	4	4	4	3	4	4	4	3	4
1377	4	4	2	3	3	3	3	2	3	3	3	3	1	2	2	2	2	2	1	4	3	2															1	3	2	2	1	4	2	4	3	3	4	1	3
1378	3	2	3	3	3	3	3	3	3	3	3	3	2	2	2	2	2	2	2	2	3	1	3	3	1	4	2	3	3	4	3	2	2	4	3	4	2	3	3	3	3	4	3	3	2	2	4	3	3
1379	3	3	2	3	3	3	3	3	3	3	3	3	2	1	2	2	2	1	2	1	2	1	3	2	1	4	1	3	3	5	3	2	3	3	2	4	2	4	3	4	3	4	4	3	4	3	3	2	3
1380	2	4	3	3	3	3	3	3	3	3	3	3	2	2	2	2	2	1	2	1	1	1	3	2	1	4	3	2	3	5	3	2	1	4	3	4	3	3	4	4	2	3	2	2	4	4	3	2	3
1381	2	4	3	3	3	3	3	2	3	3	3	3	2	1	2	2	2	1	2	2	2	1	5	3	2	4	2	5	4	5	2	2	1	5	1	4	2	4	3	4	3	4	3	2	4	4	2	2	2
1382	3	3	2	3	3	3	3	2	3	3	3		2	2	2		2	2	2	3	2	1	4	2	2	5	2	2	3	4	3	3	2	5	4	3	3	4	2	1	2	3	3	3	3	3	3	3	4
1383	2	2	2	3	3	3	3	3	2	3	3	3	2	2	1	1	2	2	2	1	3	2	4	3	3	4	3	4	5	4	4	2	4	4	3	3	2	3	2	3	3	4	2	2	3	1	3	2	2
1384	3	3	2	3	3	3	3	2	3	3	3	3	2	2	2	2	2	2	1	2	1	1	4	2	2	4	3	3	5	4	4	3	2	4	1	4	2	3	3	3	3	4	3	3	2	2	4	2	2
1385	2	3	3	3	3	3	3	3	3	3	3	3	2	2	2	2	2	2		1	1	1	3	2	1	5	1	2	5	2	3	1	2	4	1	4	3	4	4	4	3	3	3	3	4	4	4	3	4
1386	3	3	2	3	3	3	3	3	3	3	3	3	2	2	2	2	2	2	2	1	3	2	3	3	2	4	3	5	4	5	4	1	1	3	4	3	2	2	3	4	2	4	3	3	2	4	3	2	1
1387	1	3	3	3	3	3	3	3	3	3	3	3	2	2	2	2	2	2	2	1	1	1	5	1	1	5	1	2	4	4	5	1	1	5	1	5	4	4	4	4	3	4	3	3	4	4	4	4	4
1388	2	3	2	3	3	2	3	3	3	3	3	3	2	2	2	2	2	2	1	2	2	2	3	1	3	2	1	2	4	4	3	2	1	4	1	5	3	4	4	2	4	4	2	3	3	4	4	2	3
1389	4	4	2	2	3	3	3	3	2	2	2	3	1	1	2	1	1	1	1	4	4	3	2	4	2	2	2	5	3	5	2	2	5	1	3	1	2	4	2	4	1	2	2	2	3	2	2	1	1
1390	1	1	3	3	3	3	3	3	3	3	3	3	2	2	2	2	2	2	2	1	1	1	5	2	1	5	2	1	5	2	4	1	1	5	1	5	3	4	4	4	3	4	4	4	4	3	4	4
1391	1	3	3	3	3	3	3	3	3	3	3	3	2	2	2	2	2	2	2	1	1	1	5	2	1	5	2	4	6	3	4	1	1	4	1	5	4	4	4	4	4	4	4	4	4	4	4	3	4
1392	2	2	3	3	3	3	3	3	3	3	3	3	2	2	2	2	2	2	1	2	3	1	3	5	4	3	4	4	3	5	2	2	1	5	1	5	2	3	3	2	2	4	3	3	2	3	4	2	2
1393	3	3	2	3	3	3	3	3	2	3	3	3	1	1	2	2	1	1	2	1	4	3	3	2	1	5	1	3	5	4	3	2	3	4	2	2	2	4	3	4	1	4	4	4	4	3	4	1	1
1394	3	2	3	3	3	3	3	3	3	3	3	3	2	2	2	2	2	1	1	1	2	1	3	2	1	3	3	3	3	2	4	1	2	4	2	4	4	3	4	3	4	4	3	2	4	4	4	3	2
1395	3	2	2	3	2	1	2	2	2	3	3	3	1	1	2	1	1	1	1	4	5	4	2	6	5	1	6	6	3	6	2	4	5	2	5	1	3	3	1	1	1	2	1	1	2	2	1	1	1
1396	3	3	2	3	3	2	3	3	3	3	3	3	2	2	2	2	1	2	2	2	1	1	3	4	2	5	1	3	5	4	5	2	2	4	1	4	2	3	4	4	2	4	2	3	2	4	4	2	3
1397	2	3	2	3	2	3	3	3	3	3	3	3	2	2	2	2	2	1	2	2	1	1	2	3	3	4	2	2	3	3	2	2	1	4	3	4	3	4	3	2	4	4	4	1	4	1	3	3	1
1398	3	4	3	3	3	3	3	2	3	3	3		1	1	2	2	2	2	1	2	4	2	3	4	2	5	1	4	5	4	3	1	2	4	3	2	2	4	3	4	3	4	2	3	4	2		3	2
1399	3	4	2	3	3	3	3	3	2	3	3	3	1	1	2	1	1	1	1	5	1	1	2	4	6	2	6	6	2	4	2	5	4	2	3	2	3	1	2	4	2	4	3	1	4	1	4	3	3
1400	2	3	3	3	3	3	3	3	3	3	3	3	2	2	2	2	1	1	2	2	2	1	3	2	3	4	3	3	2	5	3	2	1	4	5	4	1	3	2	4	2	4	3	4	4	4	3	2	3
1401	3	3	2	3	2	3	3	3	3	3	3	3	2	1	2	2	2	1	2	3	1	1	2	4	3	2	3	3	2	4	2	1	2	4	3	3	2	3	2	3	2	4	2	2	1	2	3	2	2
1402	2	2	2	3	3	3	3	3	3	3	3	3	2	2	2	2	2	2	2	5	1	1	5	1	1	5	1	3	5	2	5	1	3	3	1	5	3	4	4	4	4	4	3	4	4	4	2	4	4
1403	2	3	3	3	3	3	3	3	3	3	3	3	1	1	2	2	2	1	1	4	1	1	5	2	4	3	5	2	2	3	3	3	1	4	1	4	2	4	3	4	3	4	4	2	4	2	3	3	2
1404	2	3	2	3	3	3	3	3	3	3	3	3	2	2	2	2	2	1	2	2	2	2	4	3	2	5	2	3	4	3	5	1	2	4	1	5	3	4	4	4	4	4	3	4	4	3	4	2	3
1405	1	3	3	3	3	3	3	3	3	3	3	3	2	2	2	2	2	2	2	1	1	1	4	2	2	5	3	2	3	2	4	2	1	5	1	5	4	4	4	4	4	4	4	4	4	4	4	4	4
1406	2	3	3	3	3	3	3	3	3	3	3	3	2	2	2	2	2	2	2	1	1	1	5	1	1	5	1	3	4	3	5	1	1	3	1	5	4	4	4	4	4	4	4	4	4	4	4	3	3
1407	2	1	2	3	3	3	3	3	3	3	3	3	2	2	2	2	2	2	2	1	2	1	5	2	3	4	2	2	5	2	5	1	1	3	1	4	3	3	4	4	4	4	3	3	4	4	4	3	4
1408	3	3	3	3	3	3	3	3	3	3	3	3	2	2	2	2	2	2	2	1	2	1	3	2	1	5	1	4	5	3	3	1	1	4	1	5	2	3	4	3	4	3	4	2	3	4	3	3	2
1409	2	3	2	3	3	2	3	3	2	3	3	3	1	1	2	2		1		1	1	1	3	1	1	3	2	5	3	5	3	1	2	4	1	4	3	4	3	2	3	1	4	3	3	4	2	1	2
1410	2	3	3	3	3	3	3	3	3	3	3	3	2	2	2	2	2	2	2	1	1	1	5	2	1	6	1	2	5	2	5	2	4	2	1	4	4	4	4	4	4	4	4	4	4	4	4	4	4
1411	4	4	1	2	3	2	3	3	3	3	3	3	2	2	2	2	2	2	2	1	1	1	2	5	5	3	4	2	2	5	2	1	2	5	3	3	3	4	2	2	1	3	2	1	2	2	4	1	2
1412	4	3	2	3	3	3	3	3	3	3	3	3	2	2	2	2	2	2	2	1	1	1	3	2	1	5	1	2	3	4	3	1	2	2	2	2	2	3	3	2	2	4	4	4	3	3	2	3	3
1413	1	3	3	3	3	3	3	3	3	3	3	3	2	2	2	2	2	2	2	1	1	1	4	3	1	4	2	3	5	3	4	1	2	4	2	4	2	4	3	2	3	2	3	2	3	1	4	3	3
1414	2	3	3	3	3	3	3	3	3	3	3	3	2	2	2	2	2	2	2	1	1	1	5	1	1	5	1	3	5	2	5	2	1	4	1	4	2	3	3	3	3	2	3	3	3	3	3	3	3
1415	3	2	3	3	3	3	3	3	3	3	3	3	2	2	2	2	2	2	2	1	1	1	5	3	1	5	1	2	5	3	5	2	1	4	1	2	3	4	4	2	4	3	3	4	3	4	4	3	3
1416	1	3	3	3	3	3	3	3	3	3	3	3	2	2	2	2	2	2	2	1	1	1	4	2	1	5	2	3	6	3	5	1	1	5	1	5	4	4	4	4	4	3	4	4	4	4	4	4	4
1417	2	3	3	3	3	3	3	3	3	3	3	3	2	2	2	2	2	2	2	1	1	1	5	1	1	5	1	2	5	2	5	1	1	5	1	5	4	4	4	4	4	4	4	4	4	4	4	4	3
1418	3	4	2	3	3	3	3	3	3	3	3	3	2	2	2	2	2	2	2	2	1	1	3	3	2	4	4	3	3	2	3	1	1	5	2	3	3	4	4	2	3	4	4	2	3	4	4	4	3
1419	2	3	3	3	3	3	3	3	3	3	3	3	2	2	2	1	1	1	1	3	3	1	4	5	3	2	4	4	3	4	3	3	1	2	3	2	3	4	4	4	2	2	2	2	4	3	4	2	4
1420	2	3	2	3	3	2	3	3	3	3	3	3	2	2	2	2	2	2	2	1	2	1	4	3	2	5	1	3	4	3	4	1	1	3	1	5	4	4	4	4	3	4	4	4	3	4	4	4	4
1421	3	4	2	3	3	3	3	2	3	3	3	3	2	2	2	2	2	2	2	2	1	1	2	2	1	3	3	2	3	3	2	2	1	3	4	2	4	4	4	4	4	4	4	3	4	4	4	4	4
1422	3	3	2	3	3	3	3	3	3	3	3	3	2	2	2	2	1	1	1	2	3	2	3	3	1	4	1	3	3	4	3	2	4	2	3	4	2	4	2	3	2	4	2	1	4	1	4	2	3
1423	3	3	2	3	3	3	3	3	3	3	3	3	2	2	2	2	2	2	2	1	2	1	4	2	1	4	1	3	5	3	4	1	2	4	1	4	3	2	2	2	3	4	4	4	3	4	4	2	2
1424	3	3	2	2	2	2	3	2	2	2	3	3	2	1	1	1	1	1	1	2	1	1	3	4	3	5	3	3	3	4	3	3	3	4	2	4	2	2	1	2		3	3	2	1	4	3	2	3
1425	3	4	2	3	3	3	3	2	3	3	3	3	2	2	2	2	1	1	1	4	4	3	5	4	2	3	3	3	4	2	3	3	1	4	1	1	2	1	4	4	4	4	4	3	4	2	4	3	2
1426	3	1	2	2	3	3	3	2	3	3	3	3	2	2	2	2	2	2	2	1	2		5	2	1	1	1	4	5	4	3	2	3	1	4	3	2	3	3	2	2	4	2	3	4	3	4	2	2
1427	2	3	2	3	3	3	3	3	3	3	3	3	2	2	2	2	2	2	2	1	2	1	4	2	1	5	2	2	3	2	5	1	3	5	1	4	3	4	4	4	4	4	3	3	4	3	4	3	3
1428	2	3	3	3	3	3	3	3	3	3	3	3	2	2	2	2	2	2	2	3	3	1	4	3	1	5	2	4	5	5	4	3	1	3	1	4	2	3	3	2	2	4	3	2	3	2	2	2	2
1429	2	3	3	3	3	3	3	3	3	3	3	3	2	2	2	2	2	1	2	1	1	1	4	3	1	5	1	4	6	3	4	1	1	4	1	4	3	4	4	3	4	4	3	3	4	4	4	2	3
1430	2	3	3	3	3	3	3	3	3	3	3	3	2	2	2	2	2	2	2	1	1	1	4	2	1	5	1	3	5	3	5	1	1	5	1	5	3	3	4	4		4	4	3	4	4	4	3	4
1431	2	3	3	3	3	3	3	3	3	3	3	3	2	2	2	2	2	1	2	3	3	2	5	3	1	4	2	3	5	3	5	2	2	4	1	4	4	4	3	3	3	4	2	2	3	3	4	2	4
1432	2	3	3	3	3	3	3	3	3	3	3	3					2	2	2	2	1	1	3	2	2	5	3	3	4	5	3	2	1	4	1	4	3	2	3	4	3	4	4	2	3	4	3	2	3
1433	3	2	1	1	1	1	1	1	3	2	1	2	2	2	2	2	2	2	2	2																	4	4	3	3		2	2	1	2	2	3	3	3
1434	2	2	3	3	3	3	3	3	3	3	3	3	2	2	2	2	2	2	2	1	1	1	4	2	1	5	2	3	5	4	4	1	2	4	1	4	2	4	4	2	3	4	4	4	4	3	4	3	4
1435	3	3	3	3	3	3	3	3	3	3	3	3	1	1	2	2	2	2	2	1	4	2	5	3	1	5	2	2	4	4	3	2	4	2	3	4	1	4	3	3	3	2	2	3	4	4	3	3	2
1436	2	4	3	3	3	3	3	3	3	3	3	3	2	2	2	2	2	1	2	2	1	1	4	3	2	5	2	3	3	3	4	2	1	1	3	4	3	3	4	4	4	3	4	3	4	3	4	3	4
1437	3	2	2	3	3	3	3	3	3	3	3	3	1	1	1	1	2	2	2	1	2	1	4	1	1	3	1	4	3	2	5	2	5	2	3	2	3	1	4	3	3	4	1	2	4	4	4	3	3
1438	3	3	2	3	3	3	3	3	3	3	3	3	2	2	2	2	2	2	2	1	1	1	5	2	1	5	2	2	4	3		1	3	4	1	4	2	4	4	4	4	4	4	3	4	4	4	4	4
1439	4	2	2	1	1		1	1	1	2	1	1	2	2	2	2	1	1	1	2	3	2	3	4	5	3	4	6	4	6	3	3	3	4	3	3	2	1	1	1	2	3	1	1	2	2	2	2	3
1440	3	4	1	2	3	3	3	3	2	2	3	3	1	1	1	1	2	1	2	1	4	2	3	3	2	3	3	3	3	5	3	3	5	2	1	2	3	4	2	4	2	4	4	2	4	3	4	2	3
1441	2	2	3	3	3	3	3	3	3	3	3	3	2	2	2	2	2	2	2	1	1	1	3	2	3	5	2	3	5	6	3	1	2	5	1	5	2	3	4	2	3	4	1	2	3	3	4	3	3
1442	3	1	3	3	3	3	3	3	3	3	3	3	2	2	2	2	2	2	2	1	1	1	5	2	2	5	2	2	5	3	5	1	1	5	2	4	4	4	4	4	3	4	4	4	4	4	4	3	3
1443	4	4	1	2	2	2	3	2	2	3	3	3	1	1	1	1	2	2	2	3	5	3	2	3	2	4	2	5	4	4	2	3	2	3	3	2	2	1	4	2	1	4	3	2	1	2	4	1	4
1444	3	3	2	3	3	3	3	3	3	3	3	3	2	1	2	2	2	2	2	2	4	2	3	2	1	4	2	3	4	5	3	2	4	3	2	3	1	3	3	4	4	4	2	3	2	1	4	2	4
1445	2	3	3	3	3	3	3	3	3	3	3	3	2	2	2	2	2	2	2	1	1	1	4	1	1	2	1	2	5	3	5	1	1	4	1	5	4	4	3	4	3	4	4	3	3	3	4	2	4
1446	3	2	2	3	3	3	2	3		3	3	3	1	1	2	1	1	1		5	4	4	3	1	2	5	2	5	5	4	3	4	2	5	1	4	3	4	3	2	3	2	4	3	4	4	4	2	3
1447	2	3	3	3	3	3	3	3	3	3	3	3	2	2	2	2	2	2	2	1	1	1	4	2	1	5	2	2	5	3	4	1	2	4	1	4	3	4	4	4	3	4	2	4	3	3	4	3	2
1448	4	4	3	3	3	3	3	2	2	3	3	3	1	1	2	2	1	1	1	1	2	1	4	4	2	3	3	3	4	4	3	1	4	3	4	3	2	3	3	3	3	4	3	1	3	4	4	3	3
1449	3	3	3	3	3	3	3	3	3	3	3	3	2	2	2	2	2	2	2	1	1	1	3	2	1	4	3	2	4	3	3	1	2	4	3	4	2	4	4	4	3	4	4	3	4	4	3	4	4
1450	1	2	3	3	3	3	3	3	3	3	3	3	2	2	2	2	2	2	2	1	1	1	5	2	1	4	2	2	5	3	5	2	1	3	3	5	3	4	4	4	4	3	2	2	3	4	4	3	4
1451	2	1	3	3	3	3	3	3	3	3	3	3	2	2	2	2	2	2	2	1	3	2	3	2	3	2	4	3	3	4	2	2	3	4	1	4	3	4	2	4	2	4	2	2	3	4	4	2	1
1452	3	4	3	3	3	3	3	3	3	3	3	3	2	1	2	2	1	1	1	5	3	2	4	5	5	3	4	4	1	6	1	3	1	3	1	2	1	2	4	3	3	3	1	1	1	2	4	2	1
1453	2	3	3	3	3	3	3	3	3	3	3	3	2	2	2	2	2	2	2	1	1	1	5	3	1	5	1	1	6	2	6	1	1	2	1	5	4	3	4	4	4	4	3	3	4	3	4	4	4
1454	2	1	3	3	3	3	3	3	3	3	3	3	2	2	2	2	2	2	2	2	1	1	5	2	2	5	1	3	6	3	5	2	2	5	1	5	3	3	4	4	3	4	3	3	3	4	4	4	3
1455	1	3	3	3	3	3	3	3	3	3	3	3	2	2	2	2	2	2	2	1	1	1	5	3	1	4	2	1	5	2	5	2	2	4	2	5	4	4	4	3	4	3	3	2	4	3	4	3	4
1456	2	2	2	2	2	3	1	2	3	3	2	2	2	2	2	2	2	2	2	2	2	1	4	2	1	5	2	3	5	3	4	1	1	5	1	5	3	2	4	4	3	4	3	3	4	4	4	3	4
1457	2	3	3	3	3	3	3	3	3	3	3	3	2	2	2	2	2	2	2	1	2	1	3	1	1	5	2	3	5	3	3	1	1	4	1	4	3	4	4	4	4	4	4	4	4	4	4	3	3
1458	2	3	3	3	3	3	3	3	3	3	3	3	2	2	2	2	2	2	2	1	1	1	4	2	1	5	2	3	4	2	4	1	1	4	3	4	3	4	4	4	3	4	2	3	3	4	4	3	2
1459	2	2	3	3	2	3	3	3	3	3	3	3	2	2	2	2	2	2	2	1	2	1	5	1	1	5	2	1	5	3	4	1	4	2	3	4	1	4	4	4	3	4	4	3	4	4	4	4	3
1460	2	3	3	3	3	3	3	3	3	3	3	3	2	2	2	2	2	1	2	1	1	1	3	2	2	5	1	3	3	4	3	2	2	4	2	2	4	4	4	4	2	4	4	4	4	1	4	2	4
1461	3	1	3	3	3	3	3	3	3	3	3	3	2	2	2	2	2	2	1	2	3	1	5	2	2	5	2	2	5	2	5	1	2	4		4	2	4	4	3	3	4	4	2	4	4	4	3	3
1462	3	3	3	3	3	3	3	3	3	3	3	3	2	2	2	2	2	2	2	1	1	1	4	3	1	4	3	5	4	5	3	1	1	5	2	4	2	4	3	4	2	4	3	4	1	4	3	2	4
1463	3	4	3	3	3	3	3	3	3	3	3	3	2	2	2	2	2	1	1	2	1	1	4	2	2	2	2	4	4	4	3	2	3	5	1	5	3	4	4	3	2	4	1	1	3	3	4	2	3
1464	1	3	3	3	3	3	3	3	3	3	3	3	2	2	2	2	2	2	2	1	2	2	5	2	1	5	1	3	5	3	5	1	1	2	1	5	4	3	3	4	4	4	3	3	4	3	4	3	4
1465	3	2	2	3	3	3	3	2	3	3	3	3	2	2	2	2	2	2	2	1	2	1	5	1	1	5	1	2	6	2	5	1	1	5	1	4	4	3	4	3	4	4	4	4	4	4	4	3	4
1466	2	2	3	3	3	3	3	3	3	3	3	3	2	2	2	2	2	2	2	2	1	1	3	2	2	5	2	2	5	3	4	2	2	3	2	4	3	4	4	3	3	4	4	4	3	4	4	3	3
1467	2	3	2	3	3	2	2	1	3	3	3	3	2	2	2	2	2	1	1	4	5	2	2	3	4	2	5	3	2	5	2	4	1	5	1	4	3	1	4	4	4	4	3	1	2	2	4	2	3
1468	3	3	2	2	2	3	3	2	3	3	3	3	2	2	2	1	2	2	2	1	3	2	3	3	1	5	2	4	3	5	3	1	1	4	3	4	2	4	4	4	4	4	4	3	2	3	4	1	4
1469	2	3	3	3	3	3	3	3	3	3	3	3	2	2	2	2	1	1	1	2	1	1	3	2	1	5	2	3	4	4	3	2	1	5	3	4	3	4	4	3	3	4	3	2	4	4	4	2	4
1470	3	3	2	3	2	2	3	3	3	3	3	3	2	2	2	2	1	1	1	3	1	1	2	3	5	2	5	5	2	6	1	2	2	4	1	5	2	3	2	4	4	4	2	1	4	4	4	1	1
1471	3	4	2	3	3	2	3	3	3	3	3	3	2	2	2	2	2	1	1	2	3	2	2	4	4	3	5	4	3	3	2	3	2	4	4	4	2	2	2	3	2	4	1	1	3	2	2	2	1
1472	1	1	3	3	3	3	3	3	3	3	3	3	2	2	2	2	2	2	2	1	1		5	2	1	5	1	3	5	3	5	1	2	2	1	4	2	3	4	4	4	3	4	4	4	4	4	3	3
1473	2	3	2	3	3	2	3	3	3	3	3	3	2	2	2	1	2	1	1	1	3	2	3	3	1	5	3	2	5	5	3	2	1	3	1	4	3	4	4	4	4	4	3	3	4	4	3	2	4
1474	3	2	3	3	3	3	3	3	3	3	3	3	2	2	2	2	2	2	2	1	1	1	4	3	2	4	1	3	5	3	4	1	1	5	1	4	4	4	4	4	4	4	4	4	2	4	4	4	4
1475	2	3	2	3	3	2	3	3	3	3	3	3	2	2	2	2	2	2	2	2	1	1	4	2	1	5	1	4	5	3	4	2	3	4	1	5	2	3	3	2	2	3	2	2	2	3	4	2	3
1476	3	2	2	2	1	2	1		2	3	1	1	2	2	2	2	2	2	2	1	1	1	6	1	1	5	1	2	5	2	5	1	2	5	1	5	4	3	4	4	4	4	4	4	4	4	4		3
1477	3	3	3	3	3	2	3	3	3	3	3	3	2	2	1	2	2	2	2	2	1	1	5	2	1	5	2	3	5	3	5	3	2	5	1	5	3	3	3	3	3	4	4	1	3	3	4	2	4
1478	2	2	3	3	3	3	3	3	3	3	3	3	2	2	2	2	2	2	2	2	2	1	5	2	2	5	2	3	5	5	4	2	4	3	1	4	4	3	4	4	4	3	3	3	4	4	2	2	2
1479	3	2	3	3	3	3	3	3	3	3	3	3	2	2	2	2	2	1	1	2	2	1	5	2	2	4	2	3	4	3	4	2	3	4	4	4	2	4	2	2	3	4	2	2	3	3	2	3	2
1480	2	3	3	3	3	3	3	3	3	3	3	3	2	2	2	2	2	2	2	1	2	1	4	2	1	4	2	3	5	3	4	1	3	5	2	5	4	4	4	3	4	4	3	3	4	4	4	4	4
1481	3	3	2	3	3	3	3	3	3	3	3	3	2	2	2	2	2	2	2	2	2	1	3	2	1	4	2	3	4	5	3	1	2	4	2	4	2	2	4	2	3	4	4	4	4	2	4	1	4
1482	2	3	3	3	3	3	3	3	3	3	3	3	2	2	2	2	2	2	2	1	1	1	5	2	1	5	1	2	5	3	4	1	1	4	1	5	4	4	4	4	4	4	4	4	4	4	4	4	4
1483	4	2	2	3	3	2	3	3	3	3	3	3	1	1	2	2	1	1	1	3	3	3	2	3	4	2	5	4	3	6	3	3	3	2	2	3	4	4	2	2	4	4	1	1	3	3	3	1	2
1484	3	2	3	3	3	3	3	3	3	3	3	3	2	2	2	2	2	2	2	1	1	1	4	3	2	4	3	4	5	5	3	2	2	4	1	4	3	3	3	4	3	4	2	2	3	3	3	2	3
1485	2	2	3	3	3	3	3	3	3	3	3	3	2	2	2	2	2	2	2	1	2	1	5	2	1	5	1	2	5	3	5	1	5	4	1	4	3	3	4	4	4	4	3	3	4	4	4	2	4
1486	2	4	3	3	3	3	3	3	3	3	3	3	2	2	2	2	2	2	2	1	1	1	5	1	1	6	1	3	5	4	3	1	1	5	1	5	4	4	4	4	4	3	4	4	4	4	4	2	4
1487	3	3	3	3	3	3	3	3	3	3	3	3	2	2	2	2	2	1	2	1	3	2	2	2	2	5	2	3	5	4	3	1	2	3	2	4	2	2	3	4	3	2	3	2	3	3	3	2	3
1488	1	3	3	3	3	3	3	3	3	3	3	3	2	2	2	2	2	2	2	1	1	1	4	2	1	4	2	2	4	3	4	1	2	4	2	4	4	4	4	4	4	4	4	4	4	3	4	4	4
1489	3	4	2	3	3	2	3	2	2	3	3	3	2	1	1	1	2	1	2	1	2	2	3	3	2	4	3	4	4	4	3	1	2	3	1	3	2	3	2	2	2	4	3	3	3	2	4	2	2
1490	2	4	2	3	3	3	3	3	3	3	3	3	2	2	2	2	1	2	2	1	1	1	3	3	4	4	3	5	4	5	3	1	1	4	1	4	4	2	2	3	2	3	2	3	2	3	3	2	1
1491	3	1	2	3	3	3	3	3	3	3	3	3	2	2	2	2	2	1	2	2	1	1	3	2	3	4	3	3	4	4	3	2	4	3	1	4	3	4	2	4	2	4	4	3	4	4	2	3	3
1492	2	3	2	3	3	2	3	3	3	3	3	3	2	2	2	2	2	2	2	2	2	1	5	2	2	4	2	3	5	3	4	1	2	4	2	4	3	4	3	3	3	3	2	3	3	2	3	3	2
1493	3	2	3	3	2	3	3	3	3	3	3	3	2	2	2	2	2	2	1	1	2	2	5	3	2	5	2	3	5	4	4	2	2	3	1	4	2	4	2	4	4	4	3	3	4	2	3	2	2
1494	2	4	3	3	3	3	3	3	3	3	3	3	2	2	2	2	2	2	2	1	2	1	4	2	1	5	2	2	5	2	4	1	1	5	2	5	4	3	4	2	4	2	4	4	4	4	4	4	4
1495	3	2	2	3	3	3	3	3	3	3	3	3	2	2	2	2	2	2	2	1	2	1	5	2	1	5	2	1	4	2	5	1	1	5	1	5	4	3	4	4	4	3	4	4	3	3	4	3	3
1496	2	1	2	3	3	3	3	2	3	3	3	3	2	2	2	2	2	2	2	2	2	2	5	4	1	5	2	4	6	4	4	2	3	4	1	4	2	3	4	4	3	4	4	3	3	4	3	1	3
1497	3	3	3	3	3	3	3	3	3	3	3	3	2	2	2	2	2	2	2	1	1	1	3	4	1	5	2	3	4	3	3	1	1	5	2	5	3	4	4	4	4	4	3	4	4	4	4	3	4
1498	3	3	2	3	3	2	3	3	3	3	3	3	2	2	2	2	2	1	1	2	2	1	3	4	3	2	4	3	2	3	2	2	1	3	3	2	1	3	3	4	4	4	2	2	2	3	3	3	1
1499	2	2	3	3	3	3	3	3	3	3	3	3	2	2	2	2	1	1	1	3	2	1	2	4	5	2	5	4	3	4	2	3	1	3	2	3	4	4	3	4	2	4	2	2	4	1	2	2	3
1500	3	3	2	3	3	3	3	3	3	3	3	3	2	2	2	2	2	2	2	1	3	1	3	4	2	5	2	3	3	4	3	2	4	3	3	3	2	4	3	4	3	4	3	2	4	4	4	3	3
1501	5	3	2	3	3	2	3	3	3	3	3	3	2	2	2	2	2	1	1	1	1	1	3	2	1	3	3	4	5	5	5	1	4	1	5	1	3	3	4	4	2	4	3	4	4	4	3	1	2
1502	2	3	2	3	3	3	3	3	3	3	3	3	2	2	2	2	2	2	2	1	2	1	5	2	1	5	1	2	6	2	4	1	2	4	1	4	3	4	4	3	4	4	3	3	4	4	4	4	4
1503	3	4	3	3	3	3	3	3	3	3	3	3	2	2	2	2	2	1	2	1	4	2	3	2	1	4	2	4	6	4	4	1	4	2	1	4	4	4	3	1	3	1	3	2	4	3	4	2	2
1504	3	4	3	2	2	2	1	2	2	2	1	1	2	2	2	2	1	1	2	1	2	1	4	3	2	5	3	3	4	4	4	2	1	4	2	4	3	3	3	4	4	4	3	3	2	4	3	2	4
1505	3	3	3	3	3	3	3	3	3	3	3	3	2	2	2	2	2	2		1	2	2	5	1	3	3	2	3	4	4	3	1	4	2	3	3	4	4	3	4	3	4	4	3	4	4	2	3	2
1506	4	4	2	2	2	1	3	3	3	2	3	2	2	1	2	1	1	1	1	3	2	1	2	5	2	2	4	5	3	4	2	3	3	4	3	2	2	4	2	3	3	4	3	2	3	3	4	2	2
1507	4	4	2	3	3	3	3	3	3	3	3	3	2	1	2	2	2	1	2		3	2	4	2	2	4	2	4	3	5	3	2	2	4	1	2	3	3	2	1	2	4	2	3	4	1	2	1	2
1508	3	3	2	3	3	2	3	3	3	3	3	3	2	1	2	2	2	2	2	1	1	1	5	2	2	4	2	2	5	3	4	2	1	5	1	4	3	3	4	3	4	4	3	3	4	4	4	2	2
1509	2	3	3	3	3	3	3	3	3	3	3	3	2	2	2	2	2	2	2	1	1	1	3	1	1	5	1	2	5	3	3	1	1	4	1	2	4	4	4	4	4	3	4	4	3	3	4	3	3
1510	2	3	1	2	2	1	3	2	2	2	2	2	2	1	2	2	2	1	2	2	1	1	3	3	2	4	2	3	4	4	3	1	3	5	3	5	3	4	2	4	3	2	3	1	3	2	4	2	3
1511	2	4	3	3	3	3	3	3	3	3	3	3	1	1	2	2	2	2	2	2	2	2	3	1	1	4	1	3	4	3	3	2	2	3	1	2	4	4	4	4	3	4	4	4	4	4	4	3	3
1512	3	2	3	3	3	3	3	3	3	3	3	3	2	1	2	2	1	1	1	2	3	2	3	4	5	3	4	5	3	5	2	3	2	3	4	4	3	3	4	4	2	4	3	3	4	2	3	2	2
1513	2	3	2	3	3	3	3	3	3	3	3	3	2	2	2	2	2	2	2	1	2	1	5	2	1	5	1	3	5	3	4	1	4	4	1	5	4	4	4	4	4	4	4	4	4	2	4	2	4
1514	3	3	2	3	2	3	3	3	3	3		3					2	2	2	1	3	1	3	2	3	3	3	4	2	4	3	3	3	2	2	2	3	4	4	3	4	4	3	3	4	3	4	3	4
1515	2	3	3	3	3	3	3	3	3	3	3	3	2	2	2	2	2	2	2	1	1	1	4	2	2	6	2	3	5	3	4	1	1	4	1	5	4	4	4	4	4	4	4	4	4	4	4	3	4
1516	5	4	1	1	1	3	3	1	3	3	3	2	1	1	1	1	2	2	2	4	5	5	2	2	5	2	5	6	1	4	1	5	4	1	2	1	1	4	4	1	3	3	2	2	2	4	4	3	4
1517	2	3	3	3	3	3	3	3	3	3	3	3	2	2	2	2	2	2	2	1	1	1	5	3	1	5	2	3	5	3	4	1	1	3	2	4	3	4	4	4	4	4	4	4	4	4	4	4	4
1518	2	3	2	3	3	3	3	3	3	3	3	3	2	2	2	2	2	2	2	1	1	1	5	2	2	4	2	2	5	3	5	1	2	5	1	4	3	4	4	4	4	4	4	3	4	4	4	3	4
1519	2	4	2	3	3	3	3	3	3	3	3	3	1	2	2	1	2	2	2	2	2	2	2	3	2	5	3	3	3	4	2	2	1	1	3	4	3	4	4	4	3	3	2	2	4	3	4	2	2
1520	2	2	1	3	3	3	3	2	3	3	3	3	2	2	2	2	2	2	2	1	3	1	4	1	1	6	1	3	5	2	4	1	1	5	1	4	4	3	4	4	4	4	4	4	4	4	4	4	4
1521	2	3	3	3	3	3	3	3	3	3	3	3	2	2	2	2	2	2	2	1	1	1	3	2	1	3	2	2	5	3	3	1	1	5	1	5	4	4	3	2	3	4	4	3	4	4	4	3	2
1522	3	2	3	3	3	3	3	3	3	3	3	3	2	2	2	2	2	1	2	2	2	2	4	5	2	2	1	3	5	3	2	2	2	2	1	4	3	4	2	3	3	4	4	1	4	4	2	3	2
1523	3	2	3	3	3	3	3	3	3	3	3	3	2	2	2	2	2	2	2	1	2	2	4	3	1	3	1	3	3	3	4	1	2	4	3	4	3	3	3	2	3	3	3	2	4	3	3	2	2
1524	3	3	2	3	3	3	3	3	3	3	3	3	2	2	2	2	2	2	2	1	2	1	3	1	1	5	2	3	5	2	4		1	4	2	4	3	3	4	4	4	3	4	4	3	4	4	3	3
1525	2	3	3	3	3	3	3	3	3	3	3	3	2	2	2	2	2	2	1	2	3	2	4	2	2	5	3	1	3	3	3	1	1	4	3	4	3	4	3	3	3	4	2	2	3	2	3	2	1
1526	1	2	3	3	3	3	3	3	3	3	3	3	2	2	2	2	2	2	2	2	1	1	4	2	1	5	2	4	5	4	3	1	3	4	1	4	2	2	3	4	2	4	3	4	3	4	4	1	3
1527	2	3	3	3	3	3	3	3	3	3	3	3	2	2	2	2	2	2	2	1	1	1	3	4	1	5	2	2	5	3	5	1	2	3	4	5	4	4	4	4	4	3	4	4	4	4	4	4	4
1528	2	3	2	3	3	3	3	3	3	3	3	3	2	2	2	2	2	2	2	1	1	1	5	2	1	5	1	2	5	3	4	1	1	4	1	5	3	3	3	4	4	3	3	3	4	4	4	2	3
1529	1	3	3	3	3	3	3	3	3	3	3	3	2	2	2	2	2	2	2	1	1	1	5	2	1	6	1	3	5	3	5	1	1	5	1	5	3	3	4	4	3	4	4	4	4	4	4	4	4
1530	2	3	3	3	3	3	3	3	3	3	3	3	2	1	2	2	1	1	1	2	3	2	3	2	2	3	4	3	2	4	3	2	1	3	1	4	3	3	3	4	2	4	3	2	4	3	3	2	3
1531	1	3	3	3	3	3	3	3	3	3	3	3	2	2	2	2	2	2	2	1	1	1	4	3	3	2	3	4	3	4	3	1	1	1	4	2	4	3	3	3	3	4	1	2	2	2	4	2	3
1532	3	4	2	3	3	3	3	3	3	3	3	3	1	1	1	1	1	1	1	3	2	1	2	2	1	4	3		3	4	3	3	1	2	3	3	3	3	3	3	1	3	4	3	2	2	3	1	3
1533	2	3	3	3	3	3	3	3	3	3	3	3	2	2	2	2	2	2	2	1	1	1	4	1	2	5	1	2	5	3	4	1	1	4	1	4	2	4	3	3	3	4	4	4	4	4	4	3	3
1534	2	3	3	3	3	3	3	3	3	3	3	3	2	2	2	2	2	2	2	1	3	1	2	1	3	5	1	3	5	3	2	1	1	5	1	4	3	4	4	4	3	1	3	4	4	4	4	3	4
1535	2	2	3	3	3	3	3	3	3	3	3	3	2	2	2	2	2	2	2	1	1	1	3	2	1	4	3	2	3	4	3	2	1	5	1	4	4	4	4	4	4	4	3	3	4	4	4	2	4
1536	4	4	2	3	3	3	3	2	2	3	3	3	2	1	1	1	1	1	1	2	5	4	3	4	3	3	4	4	2	4	2	1	4	3	3	2	1	1	2	1	1	3	1	1	2	1	3	1	1
1537	1	3	3	3	3	3	3	3	3	3	3	3	2	2	2	2	2	2	2	1	1	1	4	3	1	4	2	3	4	4	4	1	2	4	1	5	4	4	4	4	4	4	4	4	4	3	4	2	4
1538	3	3	3	3	3	3	3	3	3	3	3	3	2	2	2	2	2	2	2	1	1	1	4	1	2	5	2	2	4	4	3	1	2	5	1	4	3	4	3	4	3	4	4	3	4	4	4	2	4
1539	3	4	3	3	3	3	3	2	3	3	3	3	2	2	2	2	2	2	2	1	1	1	4	2	1	5	1	2	5	3	4	1	1	4	1	4	2	4	4	3	3	3	4	1	4	3	4	2	4
1540	3	5	3	3	3	3	3	3	3	3	3	3	2	2	2	2	2	1	2	2	1	1	3	4	4	2	3	5	2	4	3	2	1	3	2	2	1	4	4	2	4	2	1	1	4	2	4	2	3
1541	2	3	2	3	3	3	3	3	3	3	3	3	2	2	2	2	2	1	1	1	3	3	3	1	1	5	3	2	4	5	3	1	1	4	1	5	3	4	4	4	3	4	4	2	4	4	4	2	4
1542	3	2	3	3	3	3	3	3	3	3	3	3	2	2	2	2	2	2	2	1	1	1	4	2	1	5	2	3	5	3	4	1	3	4	2	4	3	4	4	4	4	4	3	3	4	4	4	3	4
1543	2	4	3	3	3	3	3	3	2	3	2	3	2	2	2	2	2	1	2	3	1	3	4	3		2	3	3	5	4	5	2	1	5	3	4	4	4	4	4	4	4	3	2	3	2	4	3	4
1544	2	4	2	3	3	3	3	2	3	3	3	3	2	2	2	2	2	2	2	1	3	2	4	4	1	5	2	3	5	3	4	1	1	4	2	3	2	4	4	4	4	2	4	4	4	4	4	4	4
1545	2	3	3	3	3	3	3	3	3	3	3	3	2	2	2	2	2	2	2	1	1	1	4	2	1	5	2	3	5	3	4		1	3	1	5	3	4	4	4	3	4	3	4	4	4	4	3	4
1546	2	3	2	3	3	2	3	3	3	3	3	3	1	2	2	2	1	2	2	1	1	1	3	4	3	3	4	4	4	4	3	1	3	4	4	3	2	4	3	3	4	3	4	2	4	3	2	3	2
1547	2	2	3	3	3	3	3	3	3	3	3	3	2	2	2	2	2	2	2	1	1	1	3	3	1	3	1	3	4	4	3	1	1	4	1	4	3	4	3	3	4	4	3	3	3	3	4	3	4
1548	3	3	2	3	3	3	3	3	3	3	3	3	2	2	2	2	2	2	2	1	1	1	5	2	1	5	1	2	5	2	5	1	2	4	1	4	3	4	4	4	4	4	4	4	4	4	4	3	3
1549	1	3	3	3	3	3	3	3	3	3	3	3	2	2	2	2	2	2	2	1	1	1	4	3	2	6	2	3	5	4	4	1	1	5	1	5	3	4	4	4	3	4	4	4	4	4	4	3	3
1550	3	3	2	3	3	2	3	3	3	3	3	3	2	2	2	2	2	2	2	1	3	1	5	2	1	5	1	2	6	3	5	1	1	4	1	5	3	4	4	3	3	4	3	4	4	4	4	3	1
1551	3	3	3	3	3	3	3	3	3	3	3	3	2	2	2	2	1	1	1	2	1	1	3	3	2	5	1	3	4	5	3		1	3	3	4	4	4	3	4	3	4	2	3	4	2	4	1	4
1552	2	2	3	2	2	3	3	3	3	3	3	3	2	2	2	2	2	1	1	2	2	2	5	3	2	3	3	4	4	6		2	1	4	3	4	2	3	2	4	1	3	1	2	4	4	4	1	2
1553	3	3	2	1	1	1	1	1	1	1	1	1	2	2	2	2	2	1	2	3	1	1	3	2	2	3	2	4	4	4	3	2	1	5	1	5	3	4	3	4	3	4	4	3	4	4	3	1	4
1554	2	1	2	2	3	3	3	3	3	3	3	3	2	2	2	1	2	1	1	2	4	3	4	4	2	4	3	5	4	4	3	2	1	5	1	4	4	1	3	3	4	4	4	4	3	2	2	2	2
1555	3	2	3	3	3	3	3	3	3	3	3	3	2	2	2	2	2	2	2	1	2	2	5	3	1	4	2	3	5	3	4	2	3	4	1	4	4	4	3	2	3	2	3	3	4	3	4	3	3
1556	2	4	3	3	3	3	3	3	3	3	3	3	2	2	2	2	2	2	2	1	1	1	4	2	2	5	2	2	5	4	4	1	2	5	1	4	4	4	4	4	3	4	4	4	3	4	4	2	4
1557	3	2	2	3	3	3	3	3	3	3	3	3	2	2	2	2	2	2	2	1	1	1	5	2	2	5	2	3	3	5	4	1	1	5	2	4	2	4	4	4	3	4	3	4	4	4	4	2	2
1558	2	3	3	3	3	3	3	3	3	3	3	3	2	2	2	2	2	2	2	1	1	1	3	1	1	4	2	2	5	3	5	1	3	4	1	5	3	4	4	4	3	4	3	3	2	4	4	3	4
1559	2	3	3	3	3	3	3	3	3	3		3	2	2	2	2	2	2	2	1	2	1	5	2	1	5	2	2	5	3	4	1	1	4	1	4	3	4	4	4	4	4	4	2	3	3	4	3	4
1560	3	2	3	2	3	2	3	3	3	3	3	3	2	2	2	2	2	2	2	1	2	1	4	1	1	5	2	3	4	3	4	1	1	5	1	4	4	4	4	4	4	4	4	4	4	4	4	3	4
1561	2	3	3	3	3	3	3	3	3	3	3	3	2	2	2	2	2	2	2	1	2	1	5	1	1	5	2	2	5	4	3	1	2	4	1	4	3	4	4	3	3	4	3	4	4	3	3	2	3
1562	2	1	2	3	2	3	3	3	3	3	3	3	2	2	2	2	2	1	2	2	1	1	3	2	1	4	2	3	5	4	3	1	2	4	2	4	4	4	3	4	2	3	3	3	4	2	3	2	4
1563	3	4	2	3	3	2	3	2	3	3	3	3	1	1	2	2	2	2	2	2	4	2	2	2	3	4	3	4	3	5	2	2	4	3	3	1	3	1	1	2	1	3	1	2	1	1	1	1	2
1564	3	4	2	3	3	2	3	2	3	3	3	3	1	1	2	2	2	2	2	2	4	2	2	2	3	4	3	4	3	5	2	2	4	3	3	1	3	1	1	2	1	3	1	2	1	1	1	1	2
1565	2	3	3	3	3	3	3	3	3	3	3	3	2	2	2	1	2	2	1	2	3	2	4	2	1	5	2	3	5	4	4	1	2	5	1	4	3	4	4	3	3	4	2	3	4	4	4	2	3
1566	2	3	2	3	3	3	3	3	3	3	3	3	2	2	2	2	2	2	2	1	2	1	5	3	1	5	2	3	4	3	5	2	2	5	1	4	3	4	4	4	3	4	4	4	4	3	4	3	4
1567	2	2	3	3	3	3	3	3	3	3	3	3	2	2	2	2	2	2	2	1	2	1	4	2	2	4	2	3	5	3	3	2	1	5	2	4	3	4	4	4	3	4	4	3	4	3	3	2	2
1568	3	4	2	3	3	2	3	3	3	3	3	3	2	2	2	2	2	1	1	2	1	1	4	3	2	4	3	4	4	3	4	3	2	4	2	3	3	3	4	4	2	4	2	2	2	3	4	1	4
1569	1	4	3	3	3	3	3	3	3	3	3	3	2	2	2	2	1	1	1	2	1	1	3	5	2	3	3	3	4	5	4	3	1	5	1	5	3	4	3	3	2	4	2	1	4	2	2	2	3
1570	1	4	3	3	3	3	3	3	3	3	3	3	2	2	2	2	1	1	1	2	1	1	3	5	2	3	3	3	4	5	4	3	1	5	1	5	3	4	3	3	2	4	2	1	4	2	2	2	3
1571	3	4	3	3	3	2	3	2	3	3	3	2	1	1	1	1	1	1	1	4	3	2	2	4	4	2	3	5	3	5	2	3	3	4	2	2	3	3	2	1		4	1	1	2	3	3	2	2
1572	2	3	2	3	3	3	3	3	2	2	3	3	2	2	2	2	2	2	2	1	2	1	4	3	1	5	2	3	5	3	4	1	1	5	2	5	2	4	4	4	3	4	4	3	4	4	4	3	4
1573	3	3	3	3	3	3	3	3	3	3	3	3	2	2	2	2	2	2	2	1	1	1	4	4	1	3	3	2	5	3	3	1	2	4	3	4	3	4	3	3	3	4	2	2	3	2	4	2	3
1574	2	1	3	3	3	3	3	3	3	3	3	3	2	1	2	2	2	1	2	1	1	1	4	2	2	5	3	3	4	4	4	2	1	4	1	4	4	4	4	4	4	4	4	4	4	3	4	3	3
1575	2	2	2	3	3	3	3	3	3	3	3	3	2	1	2	2	2	2	2	2	4	2	2	2	1	5	2	4	4	5	3	3	4	3	1	3	3	4	2	4	2	4	4	3	2	2	4	1	3
1576	1	3	3	3	3	3	3	3	3	3	3	3	2	2	2	2	2	2	2	1	2	2	5	1	2	5	2	3	5	3	5	1	4	4	1	5	4	3	3	4	3	4	3	4	3	4	4	3	4
1577	3	1	3	3	3	3	3	3	3	3	3	3	2	2	2	1	2	1	1	3	5	3	2	2	3	4	4	5	3	6	3	3	1	4	2	4	2	3	2	4	3	3	2	3	1	4	3	2	1
1578	2	3	3	3	3	3	3	3	3	3	3		2	2	2	2	2	2	2	1	3	1	4	2	1	5	2	3	4	3	3	1	2	4	2	4	3	3	4	3	3	3	3	4	3	4	4	3	3
1579	3	1	2	2	2	2	2	2	3	2	2	2	2	2	2	2	2	2	2	2	2	2	5	1	3	3	3	3	4	3	3	2	2	3	1	3	3	4	4	4	4	4	4	1	4	4	4	4	4
1580	2	3	2	3	3	3	3	3	3	3	3	3	2	2	2	2	2	2	2	1	1	1	3	1	2	5	1	1	5	4	3	3	1	3	1	5	3	4	4	4	3	4	3	3	4	4	4	2	2
1581	2	3	3	3	3	3	3	3	3	3	3	3	2	2	2	2	2	2	2	1	1	1	4	3	2	4	3	4	4	3	4	1	1	4	1	4	4	4	4	4	4	4	4	4	4	4	4	3	4
1582	5	3	1	1	2	1	2	2	3	3	3	3	1	1	1	1	1	1	1	4	4	3	6	6	4	4	6	6	6	5	3	5	3	4	5	1	3	2	1	1	1	1	3	2	1	1	3	2	1
1583	3	3	3	3	3	3	3	3	3	3	3	3	2	2	2	2	2	1	2	1	3	2	3	3	3	2	3	3	4	4	2	1	2	4	3	2	2	4	4	4	3	3	1	2	4	3	4	2	1
1584	2	4	3	3	3	3	3	3	3	3	3	3			2		2	2	2	2	4	4	4	3	1	3	2	3	4	4	3	2	3	4	1	4	2	4	4	2	2	4	4	3	3	3	4	3	4
1585	1	3	3	3	3	3	3	3	3	3	3	3	2	2	2	2	2	2	2	1	1	1	5	2	1	5	2	2	5	1	6	1	1	5	1	5	4	4	4	4	4	4	4	4	4	3	4	3	4
1586	3	2	3	3	3	3	3	3	3	3	3	3	2	2	2	2	1	1	1	4	2	3	3	3	2	4	4	4	3	5	3	3	2	4	2	4	2	2	3	2	1	4	3	1	2	2	3	2	3
1587	2	4	3	3	3	3	3	3	3	3	3	3	2	2	2	2	2	2	2	1	1	1	5	2	1	5	1	3	5	3	5	1	1	5	1	5	3	4	4	4	4	3	3	3	4	4	4	3	4
1588	1	3	3	3	3	3	3	3	3	3	3	3					2	2	2	1	1	1	5	2	2	6	2	2	5	2	5	1	1	5	1	5	4	4	4	4	4	4	4	4	4	4	4	4	4
1589	3	4	2	3	3	3	3	3	3	3	3	3	2	2	2	2	2	2	2	1	2	1	5	3	2	5	2	3	4	3	4	2	2	2	3	3	4	4	3	4	2	4	4	4	3	3	4	3	4
1590	3	2	3	3	3	3	3	3	2	3	3	3	2	1	2	2	2	1	2	1	4	2	3	3	2	4	2	4	5	3	3	2	4	3	3	4	3	4	3	4	3	3	2	2	3	2	4	3	4
1591	3	3	3	3	3	3	3	3	3	3	3	3	2	1	2	2	2	1	2	2	2	2	3	2	1	5	3	3	2	6	2	2	1	4	1	4	2	3	4	4	4	3	3	3	4	3	4	2	4
1592	4	3	2	3	3	2	3	2	3	3	3	3	1	1	1	1	1	1	1	3	4	3	3	1	3	4	2	4	3	5	3	3	4	1	3	1	2	4	3	4	2	4	3	3	4	2	2	1	1
1593	3	3	1	3	2	3	3	3	3	3	3	3	2	1	2	2	2	2	2	1	3	2	3	3	1	5	2	4	4	5	4	1	5	1	3	3	1	4	4	4	3	3	4	2	3	4	4	1	3
1594	3	2	2	3	3	3	3	3	3	3	3	3	2	2	2	2	1	1	1	4	1	1	3	2	5	2	5	5	2	5	2	4	2	4	1	4	3	4	4	2	2	4	1	1	2	1	4	1	4
1595	1	3	3	3	3	3	3	3	3	3	3	3	2	2	2	2	2	2	2	1	1	1	5	2	2	5	2	2	5	3	6	1	5	4	3	5	2	4	4	4	4	4	3	3	3	3	4	3	3
1596	3	3	2	3	3	2	3	3	3	3	3	3	2	2	2	2	2	2	2	1	2	1	3	3	1	4	2	3	4	4	3	1	1	5	1	4	4	4	4	3	2	4	4	4	4	4	4	2	3
1597	3	2	3	3	3	3	3	3	3	3	3	3	2	2	2	2	2	1	2	1	1	1	4	2	1	3	2	3	5	3	5	2	1	3	1	5	2	4	4	4	3	4	4	3	3	4	4	3	3
1598	2	4	2	1	1	1	1	1	2	1	1	1	2	2	2	2	2	2	2	1	2	1	4	3	1	6	1	4	6	3	5	1	2	4	1	5	3	2	4	4	4	4	4	4	4	4	3	3	4
1599	2	4	3	3	3	3	3	3	3	3	3	3	2	2	2	2	2	2	2	1	1	1	5	2	1	6	3	2	4	4	3	1	1	5	3	5	3	4	3	4	4	4	3	3	4	4	4	3	2
1600	2	2	3	3	3	3	3	3	3	3	3	3	2	2	2	2	2	2	2	5	4	2	4	4	3	3	3	4	3	4	4	4	1	4	1	4	3	3	3	4	3	4	3	2	2	3	4	2	1
1601	3	3	3	3	3	3	3	3	3	3	3	3	2	1	2	2	2	2	2	2	2	2	2	2	2	5	2	3	3	3	2	1	1	4	1	4	3	4	3	4	4	4	4	4	4	4	2	3	4
1602	2	3	3	2	2	2	1	2	3	2	1	1	1	1	1	1	1	1	1	1	1	1	4	2	3	4	2	4	5	3	5	1	4	3	1	4	4	4	2	2	2	4	2	2	4	4	2	2	2
1603	3	2	3	3	3	3	3	3	3	3	3	3	2	1	2	2	1	1	1	4	3	2	3	4	3	4	3	5	3	4	3	4	5	1	3	1	1	2	2	4	2	4	3	1	2	4	2	2	1
1604	1	3	3	3	3	3	3	3	3	3	3	3	2	2	2	2	2	2	2	1	1	1	4	2	1	5	1	1	5	2	5	1	1	5	1	5	3	4	4	4	4	4	4	3	4	4	4	4	4
1605	2	1	3	3	3	3	3	3	3	3	3	3	2	1	2	2	1	1	1	2	1	1	4	1	3	5	3	1	1	2	4	1	1	3	1	5	4	4	4	4	4	4	4	2	4	4	3	4	4
1606	3	3	3	3	3	3	3	3	3	3	3	3	2	2	2	2	1	1	1	3	1	1	3	4	3	3	4	5	3	4	3	3	1	4	3	3	2	4	4	2	2	2	3	2	4	3	4	2	2
1607	2	2	3	3	3	3	3	3	3	3	3	3	2	2	1	2	1	1	1	3	1	1	4	3	3	4	4	5	4	3	4	3	4	3	1	4	2	3	2	1	2	3	1	1	2	4	2	3	2
1608	2	3	2	3	3	3	3	3	3	3	3	3	2	1	2	2	2	2	2	1	1	1	5	2	1	4	1	3	5	3	4	1	2	4	1	4	3	3	4	4	3	4	3	4	4	4	4	3	3
1609	2	4	2	3	3	2	3	2	3	3	3	3	2	2	2	2	2	1	1	4	1	1	5	2	1	3	3	4	3	4	2	1	1	4	2	3	3	4	4	4	3	4	2	2	4	3	1	2	2
1610	2	4	3	3	3	3	3	3	3	3	3	3	2	2	2	2	2	2	2	1	1	1	4	1	2	6	1	3	4	3	4	1	1	4	4	5	3	3	4	4	4	4	4	4	4	3	4	3	4
1611	2	2	2	3	2	3	3	3	3	3	3	3	2	2	2	2	2	1	2	2	1	1	3	4	2	5	3	4	4	5	3	3	1	2	3	5	2	3	2	3	2	4	2	2	4	4	4	1	3
1612	2	2	3	3	3	3	3	3	3	3	3	3	1	1	2	2	2	2	2	1	1	1	5	3	1	4	1	1	5	2	5	2	4	3	1	4	4	3	4	4	4	4	3	3	3	4	3	4	3
1613	2	2	1	1	2	2	2	3	2	2	3	3	2	1	2	2	1	1	2	3	1	1	4	4	3	5	4	4	3	4	4	3	5	4	4	4	2	3	1	4	4	4	3	1	3	2	4	1	3
1614	3	1	2	3	2	2	3	2	3	3	3	3	1	1	2	2	2	2	2	1	2	1	3	4	3	3	3	3	2	5	2	3	3	2	3	2	3	2	2	4	2	4	4	2	3	2	3	2	4
1615	2	2	3	2	2	1	1	2	1	2	2	1	2	2	2	2	2	1	2	1	2	2	3	2	4	4	2	4	5	4	3	1	2	4	2	3	2	2	3	3	4	3	3	4	3	4	4	2	3
1616	1	3	3	3	3	3	3	3	3	3	3	3	1	2	2	2	2	2	2	1	1	1	4	3	1	5	3	3	5	3	4	1	1	2	1	5	3	4	3	3	3	4	3	2	4	4	4	3	4
1617	3	2	2	3	3	3	3	3	2	3	3	3	2	2	2	2	2	2	1	1	1	1	3	1	2	5	3	4	3	4	3	2	4	3	4	3	3	3	2	2	2	3	1	2	3	3	3	2	3
1618	2	3	3	3	3	3	3	3	3	3	3	3	2	2	2	2	2	1	1	3	2	2	4	3	1	5	3	3	3	4	3	2	2	4	3	4	3	3	4	4	3	4	4	2	4	2	4	2	4
1619	3	4	3	3	3	2	3	3	3	3	3	3	2	2	2	2	2	2	2	2	1	1	3	4	1	2	3	3	4	3	3	2	4	3	4	2	3	4	3	2	3	2	2	1	4	4	4	3	4
1620	3	4	3	3	3	3	3	3	3	3	3	3	2	2	2	2	2	2	2	1	1	1	5	2	1	5	1	3	6	3	5	1	3	4	1	3	2	4	4	4	3	4	2	4	4	4	2	3	4
1621	1	3	3	3	3	3	3	3	3	3	3	3	2	2	2	2	2	2	2	1	1	1	5	2	1	5	1	2	4	3	4	1	1	4	4	5	3	4	4	3	3	3	4	3	4	4	4	3	3
1622	2	3	3	3	3	3	3	3	3	3	3	3	2	2	2	2	2	2	2	1	1	1	4	2	1	3	2	3	6	4	4	1	1	3	2	4	2	3	3	4	4	4	4	3	4	4	4	2	4
1623	3	4	2	3	3	2	3	3	3	3	3	3	2	2	2	2	2	2	1	2	2	2	2	6	4	5	5	4	3	5	2	2	2	2	4	4	1	3	2	4	4	3	3	2	3	1	4	2	2
1624	3	5	2	3	3	2	3	3	3	3	3	3	1	1	1	1	2	2	2	3	6	5	3	2	1	4	2	5	5	4	3	3	3	4	4	4	4	4	3	2	3	4	2	3	4	2	3	2	1
1625	3	4	2	3	3	3	3	3	3	3	3	3	2	2	2	2	2	1	1	2	3	2	3	3	1	4	2	1	4	3	4	1	2	4	4	2	1	2	3	4	3	3	3	3	3	1	4	3	3
1626	3	1	2	3	3	3	3	3	3	3	3	3	1	1	2	2	1	1	1	3	4	3	3	3	3	3	4	3	4	4	3	3	3	3	1	3	2	2	2	3	1	4	2	1	2	2	2	1	3
1627	3	4	3	3	3	3	3	3	3	3	3	3	1	2	2	2	2	1	2	2	2	1	2	1	1	6	3	3	5	4	3	2	2	4	3	4	2	4	4	3	3	3	4	4	4	3	4	3	4
1628	3	2	3	3	3	3	3	3	3	3	3	3	2	2	2	2	2	2	2	1	1	1	3	3	1	5	2	3	4	3	3	1	1	5	3	4	2	4	4	4	3	4	4	4	4	4	4	2	3
1629	3	3	3	3	3	3	3	3	3	3	3	3	2	2	2	2	2	2	2	1	1	1	5	2	1	5	1	3	5	2	5	1	1	5	1	4	3	3	4	4	4	4	3	3	4	4	4	3	3
1630	2	3	3	3	3	3	3	3	3	3	3	3	2	2	2	2	2	2	2	2	1	1	3	2	1	5	2	3	5	3	2	2	1	4	1	4	3	3	4	3	4	4	4	4	4	4	3	4	4
1631	3	4	2	3	3	3	3	3	3	3	3	3	2	2	1	2	2	1	1	2	1	1	1	2	5	1	6	3	1	4	1	2	4	2	1	2	3	4	4	1	4	4	3	1	4	4	2	2	3
1632	2	3	3	3	3	3	3	3	3	3	3	3	2	2	2	2	2	2	2	1	1	1	4	3	1	5	2	2	4	3	4	1	2	4	4	4	4	4	4	4	4	3	4	4	4	4	4	4	3
1633	2	4	2	3	3	3	3	3	3	3	3	3	1	1	1	1	2	2	2	1	3	3	5	4	1	4	3	4	5	4	4	1	2	4	3	4	3	3	3	3	4	4	3	3	4	3	4	2	4
1634	3	3	2	3	3	3	3	3	3	3	3	3	2	2	2	2	2	2	2	1	1	1	3	1	1	6	1	3	5	3	3	1	2	5	1	5	4	4	4	4	4	4	3	3	4	3	4	3	4
1635	2	3	3	3	3	3	3	3	3	3	3	3	2	2	2	2	2	2	2	1	1	1	5	1	1	5	2	3	6	4	4	1	1	5	2	5	3	4	4	2	4	4	3	3	4	4	4	2	3
1636	4	4	2	2	2	2	3	3	3	3	3	3	1	1	2	1	2	2	2	2	1	1	3	2	2	3	3	4	3	4	3	3	4	3	2	3	3	4	2	4	2	4	3	2	4	3	4	2	2
1637	2	3	2	3	3	3	3	3	3	3	3	3	2	2	2	2	2	1	2	1	1	1	3	2	2	5	2	3	5	4	3	2	1	3	1	4	3	4	4	4	3	4	3	2	4	4	4	3	4
1638	3	3	2	3	3	3	3	3	3	3	3	3	2	2	2	2	2	1	2	1	1	1	4	3	2	3	2	3	4	3	4	2	1	5	1	4	4	4	3	4	3	4	3	3	4	3	4	3	4
1639	2	3	3	3	3	3	3	3	3	3	3	3	2	2	2	2	2	2	2	1	1	1	5	2	1	4	1	2	3	3	4	1	3	4	2	4	4	4	4	4	3	4	3	3	4	4	4	3	4
1640	2	3	2	3	3	3	3	3	3	3	3	3	2	2	2	2	2	1	2	3	5	2	3	2	2	4	4	2	3	3	2	3	2	4	1	4	3	4	2	4	2	4	2	2	4	3	4	1	2
1641	3	4	3	3	3	3	3	3	3	3	3	3	2	2	2	2	2	2	2	1	1	1	5	2	1	4	1	2	5	2	5	1	1	4	2	5	3	4	4	4	4	4	4	3	4	4	4	4	3
1642	3	3	3	3	3	3	3	3	3	3	3	3	1	2	2	2	2	2	2	1	3	1	3	2	1	4	3	4	4	4	3	1	3	3	3	4	1	3	2	4	2	4	3	2	3	1	3	2	2
1643	2	2	2	3	3	3	3	3	3	3	3	3	2	2	2		2	2	2	1	1	1	5	2	1	5	1	3	6	3	5	1	1	4	3	4	3	4	4	3	3	4	3	4	4	4	4	3	3
1644	3	3	3	3	3	3	3	3	3	3	3	3	2	2	2	2	1	2	2	2	3	2	3	3	1	4	2	4	4	5	3	3	3	5	3	2	1	4	2	3	2	4	2	2	4	3	4	2	1
1645	4	3	3	3	3	3	3	3	3	3	3	3	2	2	2	2	2	2	2	1	2	1	3	2	1	4	1	4	5	5	3	1	4	1	2	4	3	3	2	1	2	3	3	2	3	4	4	1	3
1646	2	1	3	3	3	2	3	2	2	3	3	3	2	2	2	2	2	1	2	4	3	1	3	4	2	3	4	3	4	5	2	2	1	3	2	5	3	2	2	4	3	4	3	1	4	3	4	2	3
1647	3	3	3	3	3	3	3	3	3	3	3	3	2	2	2	2	2	2	2	2	1	1	4	2	1	5	1	3	4	4	4	1	2	4	2	2	2	3	3	3	2	3	3	3	3	3	3	3	2
1648	2	2	3	3	3	3	3	3	3	3	3	3	2	2	2	2	1	1	1	2	1	1	2	5	4	2	5	5	4	5	3	3	2	4	1	5	2	3	2	2	2	4	1	1	3	2	4	1	1
1649	4	2	2	3	3	2	3	2	3	3	3	3	2	2	2	2	2	2	2	1	1	1	3	2	1	4	2	3	4	3	3	1	2	3	1	2	3	4	3	2	2	3	2	2	2	3	4	2	3
1650	3	1	3	3	3	3	3	3	3	3	3	3	2	1	2	2	2	1	2	2	3	2	3	3	3		4	4	4	4	3	3	4	3	2	2	2	3	1	1	2	4	2	1	3	4	4	2	4
1651	2	3	2	3	3	3	3	3	3	3	3	3	2	2	2	2	2	2	2	2	1	1	5	3	1	5	2	3	3	4	5	1	1	2	1	1	4	4	4	4	4	4	4	4	4	4	4	3	4
1652	2	2	2	3	3	3	3	3	3	3	3	3	2	1	2	2	2	2	2	1	2	2	3	2	1	5	1	2	5	3	4	1	1	4	1	4	4	3	4	3	4	4	4	3	4	4	4	3	4
1653	2	2	3	3	3	3	3	3	3	3	3	3	1	1	2	2	1	1	1	2	3	3	3	1	2	3	3	5	4	5	2	3	4	3	2	4	3	4	2	2	1	4	3	1	4	4	4	1	3
1654	3	3	1	2	3	2	3	3	3	3	3	3	2	1	1	1	2	2	2	1	3	2	3	2	1	4	2	4	5	4	3	2	2	4	2	4	2	4	3	2	3	3	3	4	3	3	3	2	3
1655	3	3	2	3	3	3	3	2	3	3	3	3	2	1	2	2	2	2	2	4	5	3	3	3	3	2	4	5	3	6	2	4	2	4	3	4	1	2	2	3	2	4	1	2	3	2	1	1	1
1656	3	3	2	3	3	3	3	3	3	3	3	3	2	2	2	2	2	1	1	2	1	2	4	3	3	3	4	3	4	4	3	3	2	4	2	5	2	4	3	3	3	4	1	1	3	4	4	2	4
1657	1	2	3	3	3	3	3	3	3	3	3	3	2	2	2	2	2	2	2	1	1	1	5	2	1	6	1	2	5	2	5	1	1	5	1	5	4	4	4	4	4	4	3	4	4	4	4	4	4
1658	2	3	3	3	3	3	3	3	3	3	3	3	2	2	2	2	2	2	2	1	1	1	5	3	1	4	2	3	3	4	4	1	1	4	2	5	3	4	4	4	4	4	4	3	3	4	4	3	4
1659	3	3	2	3	3	2	3	3	3	3	3	3	1	1	2	2	2	1	1	3	2	3	3	4	2	4	3	2	4	5	3	2	4	3	2	2	3	3	2	3	2	3	1	2	3	3	3	2	2
1660	1	1	3	3	3	3	3	3	3	3	3	3	2	2	2	2	2	2	2	1	1	1	4	3	1	5	1	3	6	3	5	1	1	4	1	5	4	4	4	4	4	4	4	4	4	4	4	4	4
1661	2	3	3	3	3	3	3	3	3	3	3	3	2	2	2	2	2	2	2	3	2	2	3	2	3	5	2	5	4	5	3	3	3	4	1	4	3	3	2	3	2	4	3	2	3	1	3	1	2
1662	2	3	2	3	3	3	3	3	3	3	3	3	2	2	2	2	2	2	2	1	1	1	4	1	1	5	2	2	5	3	4	1	2	4	1	5	4	4	4	4	4	4	4	4	4	4	4	3	2
1663	2	4	2	3	3	2	3	3	3	3	3	3	2	2	2	1	2	2	2	1	2	1	3	4	2	4	2	4	4	4	4	1	2	2	2	2	2	4	4	1	4	4	4	3	4	4	4	4	4
1664	2	4	2	3	3	3	3	3	3	3	3	3	2	2	2	2	2	2	2	1	2	2	3	1	1	4	1	3	5	3	4	2	1	4	1	4	2	4	4	4	4	4	4	4	4	4	4	3	4
1665	3	3	1	3	2	2	3	3	3	3	3	3	1	1	1	1	2	2	2	2	3	2	4	3	2	5	3	4	4	5	3	3	5	3	3	1	3	4	2	2	2	4	3	3	2	4	1	1	3
1666	1	1	3	3	3	3	3	3	3	3	3	3	2	2	2	2	2	1	2	2	1	1	3	2	2	5	2	4	3	5	2	3	1	1	1	1	3	4	3	2	2	4	3	3	3	3	4	2	4
1667	2	2	3	3	3	3	3	3	3	3	3	3	2	2	2	2	1	1	1	2	3	3	3	5	6	2	5	6	3	5	3	3	1	4	1	4	2	4	4	3	3	4	2	2	4	2	2	3	4
1668	2	3	2	3	2	3	3	3	3	3	3	3	2	2	2	2	1	2	2	2	3	2	2	1	3	3	3	3	3	4	1	2	1	4	2	5	3	4	2	4	2	4	3	3	3	4	4	2	4
1669	3	3	2	3	2	3	3	3	3	3	3	3	2	2	2	2	2	2	2	3	1	1	2	1	1	5	3	3	2	4	1	4	2	2	1	2	3	4	2	2	2	4	2	3	2	3	3	2	3
1670	2	3	2	3	3	3	3	3	3	3	3	3	2	2	2	2	2	2	2	1	5	1	5	1	1	4	2	2	5	4	5	1	1	4	3	4	3	2	3	4	4	4	4	3	4	4	4	2	4
1671	3	3	3	3	3	3		3	3	3	3	3	2	2		2	2	2	2	1	2	1	5	2	1	3	2	3	3	4	3	1	2	4	3	4	2	3	3	3	2	3	2	3	2	3	3	2	3
1672	3	2	3	3	3	3	3	3	3	3	3	3	2	2	2	2	2	1	2	1	1	1	4	2	2	4	3	4	4	5	3	1	2	4	3	4	3	4	3	2	2	4	3	2	4	4	4	2	3
1673	2	3	2	3	3	3	3	3	3	3	3	3	2	2	2	2	2	2	2	1	1	1	5	2	1	5	1	2	5	1	5	1	1	5	1	5	2	4	4	4	4	4	3	3	4	4	4	4	4
1674	1	2	3	3	3	3	3	3	3	3	3	3	2	2	2	2	2	2	2	1	1	1	4	1	1	6	1	2	4	2	5	1	1	5	1	5	4	4	4	4	4	4	4	4	4	4	4	4	4
1675	3	4	2	3	3	2	3	2	3	3	3	3	1	1	1	1	2	1	1	2	4	3	3	4	3	5	4	5	3	5	2	3	3	4	4	2	1	2	4	4	4	2	1	1	3	3	3	1	3
1676	4	3	3	3	3	3	3	3		3	3	3	2	2	1	2	2	2	2	3	4		3	2	2	4	2	3	3	4	3	3	2	1	3	1	2	2	2	2	2	4	2	2	2	2	4	1	2
1677	3	2	2	3	3	3	3	2	3	3	3	3	2	2	2	2	2	2	2	2	3	2	3	4	3	3	4	4	3	5	3	2	4	1	2	1	1	4	4	2	2	4	3	1	4	3	4	1	2
1678	2	1	3	3	3	3	3	3	3	3	3	3	2	2	2	2	2	2	2	1	1	1		1	1	4	1	1	6	2	5	1	1	5	1	5	4	4	4	4	3	4	2	4	4	4	4	4	4
1679	3	3	1	3	2	1	2	3	3	3	3	3	2	2	2	2	2	2	2	1	3	1	4	2	1	4	2	3	3	3	4	1	1	3	4	2	2	2	4	4	3	1	4	4	3	2	4	2	3
1680	4	4	2	3	3	3	3	3	3	3	3	3	1	1	2	2	1	1	2	3	4	2	3	4	4	2	5	4	2	5	2	3	5	2	3	1	4	2	2	1	1	4	1	1	4	2	2	1	1
1681	2	3	2	3	3	3	3	3	3	3	3	3	2	2	2	2	2	2	2	1	1	1	4	3	2	5	1	2	4	3	5	1	1	5	2	5	4	4	4	4	4	4	4	4	4	4	4	4	4
1682	2	3	3	3	3	3	3	3	3	3	3	3	2	2	2	2	2	1	1	2	3	2	3	3	2	3	4	3	3	3	2	3	2	4	3	4	4	4	4	4	4	4	2	1	4	2	4	2	4
1683	2	4	3	3	3	3	3	2	3	3	3	3	2	2	2	2	2	2	2	1	3	2	5	1	1	5	2	2	4	3	5	1	3	4	2	4	2	4	4	4	3	4	3	3	4	4	4	3	4
1684	2	3	3	3	3	3	3	3	3	3	3	3	2	2	2	2	2	2	2	1	4	1	3	1	2	5	2	2	4	3	3	1	2	4	1	4	3	3	4	2	4	4	4	3	4	3	4	2	2
1685	2	1	1	2	3	3	3	3	3	3	3	3	2	2	2	2	2	2	2	1	3	1	3	4	2	6	4	3	4	3	3	2	4	4	2	4	2	3	4	4	3	3	2	2	3	4	4	2	3
1686	3	3	2	3	3	3	3	3	3	3	3	3	2	2	2	2	2	1	2	2	1	1	4	3	2	3	3	5	4	4	3	2	1	2	2	2	2	4	2	4	3	4	2	1	3	4	4	1	2
1687	3	3	3	3	3	3	3	3	3	3	3	3	2	2	2	2	2	2	2	1	1	1	5	4	2	5	2	4	6	4	4	1	1	2	3	4	2	3	4	4	4	3	2	2	3	4	4	2	3
1688	2	4	2	3	3	3	3	3	3	3	3	3	2	2	2	2	2	1	2	1	1	1	5	1	2	5	1	3	4	3	4	1	1	4	2	4	3	4	4	4	3	4	4	3	4	2	4	3	4
1689	3	3	3	3	3	2	3	1	3	3	3	3	2	1	1	2	1	1	1	3	3	3	5	3	2	4	3	1	4	3	3	3	1	2	1	3	3	4	3	4	4	3	2	1	4	2	3	3	4
1690	2	3	3	3	3	3	3	3	3	3	3	3	2	2	2	2	2	2	2	2	3	2	5	1	1	5	1	3	5	3	5	2	3	3	2	4	4	4	3	4	3	4	4	4	4	4	3	3	2
1691	3	3	3	3	3	3	3	3	3	3	3	3	2	2	2	2	2	2	1	5	3	1	4	2	5	3	5	4	2	5	4	2	1	3	3	3	4	4	4	4	4	4	4	3	3	2	4	2	4
1692	3	4	2	3	3	3	3	2	3	3	3	3	2	1	2	1	2	2	2	2	3	2	3	1	1	5	2	3	3	3	3	2	3	4	2	3	3	1	4	3	3	2	3	3	3	3	4	3	3
1693	3	3	3	3	3	3	3	3	3	3	3	3	2	2	2	2	2	2	2	1	1	1	4	2	1	5	1	2	5	3	5	1	1	2	1	5	4	4	4	4	4	4	4	4	4	3	4	3	4
1694	2	4	3	3	3	3	3	3	3	3	3	3	2	1	2	2	2	1	1	1	1	1	3	1	1	4	2	3	3	4	3	2	3	4	1	5	3	3	3	4	3	4	4	3	4	4	4	2	4
1695	4	2	2	3	2	2	3	3	3	3	3	3	2	2	2	2	1	1	1	4	2	2	2	3	4	2	4	4	3	4	3	3	2	3	2	4	1	3	2	4	2	3	2	1	3	2	2	1	3
1696	2	1	2	3	3	3	3	3	3	3	3	3	2	1	1	1	1	1	1	2	4	2	3	2	3	3	3	3	3	4	3	3	1	3	2	4	2	3	3		3	4	2	2	2	1	3	1	1
1697	3	3	2	3	2	2	3	3	3	3	3	3	2	2	2	2	1	1	2	2	1	1	4	3	2	4	3	3	5	3	3	2	1	5	4	4	1	3	4	4	3	4	4	2	4	4		2	3
1698	1	3	2	3	3	3	3	3	3	3	3	3	2	2	2	2	2	2	2	1	1	1	5	2	1	4	1	1	5	3	6	1	1	3	1	5	4	4	4	4	4	4	3	3	4	4	4	3	4
1699	1	3	3	3	3	3	3	3	3	3	3	3	2	2	2	2	2	1	2	1	1	1	3	4	2	3	4	3	3	4	3	1	2	5	1	5	2	4	1	4	2	4	4	1	4	2	4	2	4
1700	2	2	3	3	3	3	3	3	3	3	3	3	2	2	2	2	2	2	2	2	3	1	4	2	2	4	3	4	4	5	4	2	4	2	4	4	2	4	3	2	3	4	3	3	3	3	4	2	1
1701	1	3	3	3	3	3	3	3	3	3	3	3	2	2	2	2	2	2	2	1	1	1	5	2	1	4	1	3	4	3	4	1	1	5	3	5	4	4	4	4	4	4	4	3	3	4	4	3	4
1702	3	3	2	2	1	1	1	2	2	1	1	1	2	2	2	2	2	2	2	1	3	2	2	3	2	2	2	3	5	3	3	2	1	4	1	4	3	4	3	1	3	2	4	2	4	4	3	3	1
1703	1	3	2	3	3	2	3	1	3	3	3	3	2	2	2	2	2	2	2	1	4	1	4	1	2	5	3	5	4	6	3	4	3	4	4	4	4	2	4	4	4	1	2	2	1	4	4	1	2
1704	2	3	3	3	3	3	3	3	3	3	3	2	2	2	2	2	1	2	2	2	2	2	3	3	1	3	2	2	5	4	2	2	1	5	4	4	3	4	4	4	4	4	4	3	4	4	4	3	4
1705	3	3	2	3	3	2	3	3	3	3	3	3	2	2	2	2	2	2	2	1	3	1	2	2	1	5	3	3	3	4	2	2	1	4	2	4	3	2	4	3	2	4	3	4	4	3	4	2	3
1706	1	4	2	3	3	3	3	3	3	3	3	3	2	2	2	2	2	2	2	1	2	1	4	2	1	5	1	3	6	4	3	1	1	5	4	5	4	4	4	4	4	3	4	3	3	4	4	2	4
1707	3	2	3	3	3	3	3	2	3	3	3	3	2	2	2	2	2	2	2	1	2	1	5	3	1	5	2	3	4	3	5	1	1	5	1	4	2	3	4	4	4	4	3	3	4	3	4	3	4
1708	3	3	2	3	3	1	3	1	3	3	3	3	2	2	2	2	1	1	1	4	1	1	3	4	2	3	4	4	3	4	2	4	1	3	3	2	2	3	1	2	1	2	1	1	2	1	3	2	4
1709	3	4	2	3	3	3	3	2	3	2	3	3	2	1	2	2	2	1	2	1	4	2	3	3	3	4	3	3	4	5	4	1	4	2	2	2	2	3	2	3	3	1	4	2	2	3	1	1	1
1710	2	3	3	3	3	3	3	3	3	3	3	3	2	2	2	2	2	2	2	1	1	1	3	1	1	5	1	5	6	3	3	1	1	4	1	5	3	3	4	4	3	4	4	4	4	4	4	3	3
1711	1	3	3	3	3	3	3	3	3	3	3	3	2	2	2	2	2	2	2	1	1	1	3	2	1	3	1	3	4	3	3	1	2	5	1	5	3	3	4	4	4	4	3	3	4	4	4	3	4
1712	2	4	2	3	3	3	3	3	3	3	3	3	1	1	2	2	1	1	1	4	4	4	4	3	3	2	5	5	3	3	4	5	1	3	2	4	3	3	2	2	3	4	2	1	3	3	3	2	4
1713	2	3	3	3	3	3	3	3	3	3	3	3	2	2	2	2	2	2	2	1	1	1	5	2	1	5	3	3	5	4	5	1	1	5	1	5	3	3	4	4	4	4	2	4	4	3	4	2	2
1714	3	3	3	3	3	3	3	3	3	3	3	3	2	2	2	2	2	2	2	1	1	1	5	2	2	4	1	3	5	3	5	1	2	4	1	4	4	4	4	4	4	4	3	3	4	4	4	3	4
1715	3	4	3	3	3	3	3	3	3	3	3	3	1	2	2	2	2	2	2	2	3	2	4	3	2	4	3	4	5	4	5	2	2	4	1	4	3	4	4	4	4	4	4	3	4	4	4	3	3
1716	4	3	2	3	3	3	3	3	3	3	3	3	2	1	2	2		1	1	4	1	1	1	2	5	4	5	4	3	5	2	3	2	4	3	3	4	4	1	2	2	4	1	1	4	3	4	2	2
1717	2	3	3	3	3	3	3	3	3	3	3	3	2	2	2	2	1	1	1	2	1	1	2	2	3	4	3	2	3	2	2	2	1	5	1	5	3	4	4	4	3	3	4	3	4	4	3	4	3
1718	3	4	1	3	3	2	3	2	2	3	3	3	1	2	2	2	2	2	2	1	4	2	5	2	1	4	1	3	6	3	5	1	2	4	1	4	3	2	4	4	4	4	4	4	4	4	4	3	4
1719	2	4	3	3	3	3	3	2	3	3	3	3	2	2	1	2	2	2	2	1	3	2	5	2	1	4	2	1	5	1	6	1	1	4	1	5	1	4	4	2	4	4	4	4	4	4	3	4	3
1720	3	4	3	3	3	3	3	3	3	3	3	3	2	2	2	2	2	2	2	2	1	1	4	4	1	2	1	5	4	2	3	1	1	4	1	4	4	4	4	4	4	4	4	4	4	3	4	4	2
1721	3	4	2	3	3	2	3	3	3	3	3	3	2	1	1	2	1	1	1	2	1	1	3	3	3	1	4	4	5	6	2	3	4	3	2	2	2	2	3	3	2	4	1	1	4	3	4	1	2
1722	3	1	2	3	2	3	3	3	3	3	3	3	2	2	2	2	2	2	2	1	2	1	5	1	1	5	2	2	6	3	4	1	1	2	1	4	2	2	4	3	4	4	4	3	4	3	4	3	4
1723	2	3	2	1	1	1	1	1	1	1	1		2	2	2	2	2	2	2	1	2	1	5	2	1	5	1	3	6	2	5	1	1	4	1	5	2	4	4	4	4	4	4	4	4	4	4	2	3
1724	1	3	2	3	3	3	3	3	3	3	3	3	2	2	2	2	2	2	2	1	1	1	4	1	1	5	1	3	4	3	4	1	1	4	2	5	3	4	4	4	3	4	4	3	4	3	4	3	4
1725	3	4	3	3	3	3	3	3	3	3	3	3	2	2	2	2	2	1	1	2	1	1	3	3	4	5	3	4	3	5	2	3	1	4	3	4	2	4	2	2	1	4	2	2	2	1	3	1	2
1726	2	3	2	3	3	2	3	3	3	3	3	3	2	2	2		2	2	2	1	1	1	5	4	1	3	2	2	5	3	4	1	1	5	3	4	3	4	3	2	3	4	4	3	4	4	4	3	3
1727	1	2	3	3	3	3	3	3	3	3	3	3	2	2	2	2	2	2	2	1	1	1	5	2	1	5	1	4	5	4	4	1	1	4	1	5	4	4	4	4	3	4	4	4	4	2	4	3	2
1728	2	2	3	3	3	3	3	3	3	3	3	3	1	1	2	2	1	1	2	2	1	2	4	2	1	5	2	2	5	4	3	2	4	4	2	4	4	4	4	4	4	4	4	3	4	4	4	4	4
1729	2	3	3	3	3	3	3	3	3	3	3	3	2	2	2	2	2	2	2	1	1	1	5	1	1	5	2	3	6	3	4	1	1	5	1	5	3	3	4	4	3	4	4	4	4	4	4	2	2
1730	3	3	1	2	3	2	3	2	2	2	3	3	1	1	1	1	2	1	2	3	2	1	3	3	2	4	3	4	3	4	3	3	2	4	2	4	3	3	2	2	3	3	2	2	2	2	3	2	4
1731	3	3	3	3	3	3	3	3	3	3	3	3	2	2	2	1	2	2	2	2	5	2	4	3	1	5	2	3	5	3	4	2	1	5	3	4	4	3	4	4	4	4	4	4	2	4	4	3	1
1732	2	3	3	3	3	3	3	3	3	3	3	3	2	2	2	2	2	2	2	1	2	1	5	2	1	6	2	3	5	3	5	1	1	4	1	5	3	4	3	4	4	2	3	2	3	4	3	3	3
1733	2	3	2	3	3	2	3	3	3	3	3	3	2	1	2	2	1	2	1	1	4	2	5	2	4	6	1	4	5	5	4	1	1	3	1	5	2	2	4	3	4	4	3	3	4	4	4	3	2
1734	2	2	3	3	2	3	3	3	3	3	3	3	1	1	1	1	2	1	1	2	5	3	3	2	4	3	4	3	3	4	3	3	1	5	1	5	4	3	3	3	4	4	2	2	3	2	4	2	4
1735	1	3	3	3	3	3	3	3	3	3	3	3	2	2	2	2	2	2	2	1	1	1	4	2	2	4	1	2	5	4	5	1	1	2	3	5	1	3	4	4	3	4	2	2	4	3	3	3	1
1736	3	2	3	3	3	3	3	3	3	3	3	3	1	1	2	2	2	2	2	1	3	2	4	2	2	5	2	1	4	2	4	1	1	2	3	4	2	3	4	3	3	4	3	3	4	4	4	4	4
1737	3	3	3	3	3	3	3	3	3	3	3	3	2	2	2	2	2	1	2	2	1	1	3	2	3	3	4	4	3	4	2	2	4	2	1	4	2	2	4	2	2	4	2	2	4	2	4	2	2
1738	3	3	2	3	3	3	3	3	3	3	3	3	1	2	1	2	2	2	2	2	4	2	4	3	2	4	2	3	4	4	4		2	4	1	4	3	2	4	4	4	4	2	2	3	3	4	4	1
1739	3	4	3	3	3	3	3	3	3	3	3	3	2	2	2	2	2	2	2	1	3	1	5	3	1	4	2	3	4	3	5	1	1	5	1	4	3	2	4	4	4	4	4	4	4	3	4	3	4
1740	3	3	3	3	3	3	3	2	3	3	3	3	2	2	2	2	2	1	1	1	2	1	3	3	2	3	2	4	4	5	2	2	1	3	2	3	1	2	3	2	2	3	2	1	3	3	3	1	3
1741	3	3	3	3	3	3	3	3	3	3	3	3	2	2	2	2	2	2	2	1	1	1	3	3	3	4	2	3	4	4	3	1	3	4	3	4	4	4	4	3	3	3	2	2	4	4	4	2	4
1742	5	5	1	1	1	1	2	2	1	1	2	2	1	1	1	1	1	1	1	2	4	3	3	3	3	2	2	6	3		2	3	5	1	5	1	1	2	2	1	1	3	2	1	1	2	1	1	1
1743	1	3	2	3	3	3	3	3	3	3	3	3	2	2	2	2	2	1	2	1	1	1	4	2	2	4	2	3	5	3	4	1	1	5	1	5	3	4	4	4	4	4	4	4	4	4	4	2	4
1744	2	3	3	3	3	3	3	3	3	3	3	3	2	2	2	2	2	2	2	1	2	1	4	1	1	5	1	3	5	3	3	1	1	5	2	4	2	3	4	4	3	4	4	3	2	3	4	2	4
1745	1	2	3	3	3	3	3	3	3	3	3	3	2	2	2	2	2	2	2	1	1	1	5	3	1	4	2	3	6	3	4	1	1	4	1	5	3	4	4	3	3	4	3	2	4	4	4	3	2
1746	2	2	3	3	3	3	3	3	3	3	3	3	2	2	2	2	2	2	2	1	1	1	5	2	2	4	1	2	5	3	5	1	1	5	1	5	4	4	4	4	4	4	3	4	4	4	4	4	3
1747	3	3	2	3	3	3	3	3	3	3	3	3	2	2	2	2	2	2	2	2	2	2	3	4	2	3	2	2	5	4	3	1	1	4	1	4	2	4	4	2	3	3	2	2	3	4	4	1	3
1748	3	3	2	3	3	2	3	3	3	3	3	3	2	1	2	2	1	1	1	2	3	1	3	4	4	3	4	3	3	4	3	2	2	4	2	3	1	3	2	3	4	4	2	2	2	4	4	2	4
1749	3	2	2	3	3	2	3	3	2	3	3	3	2	1	2	2	1	1	1	4	3	2	2	1	4	3	5	5	2	5	2	3	4	2	1	1	2	4	3	3	1	4	2	3	3	4	4	1	3
1750	3	1	2	3	3	2	3	3	3	3	3		1	1	2	2	1	1	1	3	3	2	2	4	3	2	4	5	3	5	2	3	2	4	1	2	3	4	2	3	2	4	2	1	3	2	4	1	3
1751	2	2	3	3	3	3	3	3	3	3	3	3	2	2	2	2	2	2	2	2	1	1	4	3	1	2	2	3	4	3	4	2	1	4	1	4	2	3	3	3	3	4	2	2	3	2	4	2	2
1752	3	3	2	3	3	3	3	3	3	3	3	3	1	2	2	2	2	2	2	2	2	1	5	2	1	5	3	3	5	3	5	1	1	5	1	5	3	3	4	4	4	4	4	3	2	3	4	2	4
1753	3	3	2	2	3	3	3	2	3	3	3	3	1	1	1	1	2	2	2	4	5	5	3	2	4	3	4	5	3	5	2	5	1	5	3	4	2	2	3	1	2	4	4	2	3	2	4	1	2
1754	3	3	3	2	2	1	1	3	1	1	1	1	2	2	2	2	2	2	2	1	1	1	4	2	1	4	1	2	4	3	3	1	1	5	2	4	2	4	4	3	3	3	4	4	4	4	4	3	4
1755	3	2	3	3	3	3	3	3	3	3	3	3	2	2	2	2	2	2	2	2	1	1	4	2	2	5	1	5	5	4	3	3	3	3	1	4	4	4	2	4	2	4	4	3	3	2	4	2	3
1756	2	3	2	3	3	3	3	3	3	3	3	3	2	2	2	2	2	2	2	1	1	1	3	1	1	6	1	1	3	3	3	1	1	5	3	5	3	4	4	4	4	4	3	3	4	3	4	3	2
1757	2	3	3	3	3	3	3	3	3	3	3	3	2	2	2	2	2	2	2	1	1	1	4	2	2	5	2	3	5	3	4	2	2	4	3	4	2	3	3	3	3	3	3	2	3	3	3	2	2
1758	3	4	3	3	3	3	3	3	3	3	3	3	1	1	2	2	2	2	2	2	3	2	3	4	2	2	1	3	5	4	3	1	1	3	1	3	3	3	3	2	2	2	3	2	4	3	4	2	4
1759	3	3	3	3	3	3	3	3	3	3	3	3	2	1	2	2	2	1	2	2	1	1	3	5	2	3	3	3	4	5	3	2	4	2	1	3	1	4	3	4	2	4	2	2	3	2	3	2	4
1760	2	3	3	3	3	3	3	3	3	3	3	3	2	2	2	2	2	1	2	1	1	1	4	2	1	5	2	2	4	2	4	1	2	4	1	5	4	4	4	4	4	4	4	3	4	3	4	3	4
1761	3	3	3	3	3	3	3	3	3	3	3	3	2	2	2	2	2	1	1	2	1	1	5	1	3	4	3	3	4	4	4	2	1	5	1	5	2	4	3	4	2	3	2	1	4	4	4	1	4
1762	3	3	2	3	2	2	3	3	3	3	3	3	2	1	2	2	2	1	2	1	2	1	4	5	3	4	4	4	3	4	4		2	3	2	3	3	3	3	4	4	4	4	3	4	3	2	3	3
1763	1	1	1	3	2	2	3	3	3	2	3	3	2	1	2	2	2	2	2	1	1	1	4	2	2	5	1	3	6	3	6	1				5	4	4	4	4	3	3	4	4	4	4	4	3	4
1764	2	2	3	3	3	3	3	3	3	3	3	3	2	2	2	2	2	2	2	1	1	1	5	2	2	4	2	3	4	2	5	1	1	3	1	5	2	3	4	3	3	4	3	4	3	4	4	3	3
1765	2	3	3	3	3	3	3	3	3	3	3	3	2	2	2	2	2	1	2	2	1	1	6	1	2	5	3	1	5	1	5	1	1	1	1	1	4	4	4	4	4	3	4	4	4	4	4	4	4
1766	2	4	3	2	3	1	2	1	2	1	1	2	1	1	1	1	2	2	2	1	3	3	5	2	3	4	2	2	5	3	4	2	1	2	4	4	2	1	4	4	4	4	4	3	4	4	4	4	4
1767	3	2	3	3	3	3	3	3	3	3	3	3	2	2	2	2	2	2	2	1	4	1	4	3	1	4	1	1	5	3	5	1	1	4	3	3	1	3	4	2	4	3	4	2	4	4	4	3	4
1768	2	2	2	1	1	2	1	1	2	1	1	1	2	2	2	2	2	2	2	1	2	1	4	2	2	5	2	3	5	3	4	2	1	3	1	5	4	4	4	4	3	4	3	3	3	4	4	2	3
1769	3	3	3	3	3	3	3	3	3	3	3	3	2	1	2	2	2	1	2	2	1	1	4	3	3	3	3	3	3	4	3	1	2	5	2	5	4	4	4	3	4	4	4	3	4	2	4	2	4
1770	1	2	3	3	3	3	3	3	3	3	3	3	2	2	2	2	2	2	2	1	2	1	5	3	2	4	3	3	4	4	5	1	2	5	1	5	4	4	4	3	3	3	3	3	3	3	4	2	3
1771	3	4	2	3	3	3	3	3	3	3	3	3	2	2	2	2	2	2	2	1	3	1	5	2	1	5	2	4	4	4	4	1	2	4	4	4	3	2	4	4	4	4	3	3	3	3	4	3	4
1772	2	3	3	3	3	3	3	3	3	3	3	3	2	2	2	2	2	1	2	1	1	1	4	6	2	5	3	3	4	5	4	1	1	5	1	5	4	4	4	4	2	4	2	2	4	3	4	2	4
1773	3	2	3	3	3	3	3	3	3	3	3	3	2	2	2	1	2	1	2	2	2	2	5	2	1	5	2	2	5	2	4	2	2	4	1	4	2	3	4	1	3	4	3	4	4	4	3	3	2
1774	3	3	3	3	3	3	3	3	3	3	3	3	2	2	2	2	2	2	2	1	1	1	5	1	1	5	1	2	5	5	5	1	1	5	1	5	4	4	4	4	4	4	4	4	4	4	4	4	4
1775	3	2	3	3	3	3	3	3	3	3	3	3	2	2	2	2	2	2	2	1	1	1	3	2	1	5	1	2	5	3	3	1	1	5	3	4	3	4	4	4	3	4	4	3	4	4	4	3	4
1776	4	4	2	3	3	2	3	3	3	3	3	3	2	2	2	2	2	2	2	2	3	2	3	3	2	4	3	4	4	4	3	3	5	2	3	1	3	4	2	2	2	4	2	2	2	3	3	2	3
1777	3	4	1	2	2	2	2	3	2	2	2	3	2	2	2	2	2	2	2	1	5	2	3	3	1	5	2	4	4	4	3	1	3	2	1	1	4	1	3	4	4	4	4	4	4	4	4	2	4
1778	1	3	3	3	3	3	3	3	3	3	3	3	2	2	2	2	2	2	2	1	2	1	6	2	1	5	2	2	5	3	6	1	1	4	3	5	3	3	3	3	3	3	4	2	4	4	4	3	4
1779	3	3	3	3	3	3	3	3	3	3	3	3	2	2	2	2	2	2	2	1	1	1	3	2	2	4	3	3	3	3	3	2	2	3	2	4	4	4	3	3	2	3	2	3	4	4	2	2	3
1780	1	3	3	3	3	3	3	3	3	3	3	3	2	2	2	2	2	2	2	2	1	1	5	1	1	5	2	2	5	2	5		1	4	1	5	4	4	4	4	4	3		4	4	4	4	3	4
1781	3	4	1	2	3	2	3	3	2	2	3	3	1	1	1	1	2	2	2	4	4	4	4	2	1	5	2	4	5	3	4	3	3	4	1	4	3	1	2	4	3	4	3	4	2	3	2	3	3
1782	3	2	3	3	3	3	3	2	3	3	3	3	2	2	2	2	1	1	1	3	3	2	2	3	4	4	4	5	2	5	2	3	1	4	2	4	3	2	3	4	2	3	3	2	4	4	3	2	2
1783	2	2	2	3	3	3	3	3	3	3	3	3	1	1	1	2	1	1	2	2	4	2	3	2	2	3	3	4	5	5	3	3	1	4	1	4	1	4	3	2	2	4	2	3	2	2	4	2	3
1784	3	4	2	3	3	3	3	3	3	3	3	3	2	2	2	2	2	2	2	1	3	2	4	1	1	5	3	3	4	3	4	1	1	4	1	4	2	4	3	4	3	4	3	4	4	4	4	3	3
1785	2	3	3	3	3	3	3	3	3	3	3	3	2	2	2	2	2	2	2	1	1	1	4	1	1	4	2	3	4	3	4	1	1	4	1	5	4	4	4	4	3	4	3	4	4	4	4	3	4
1786	3	2	2	3	2	3	3	3	3	3	3	3	2	2	2	2	2	2	2	1	4	1	2	2	2	3	3	3	3	4	3	1	4	2	1	2	1	4	3	1	2	2	2	2	3	3	3	2	2
1787	3	1	3	3	3	3	3	3	3	3	3	3	2	2	2	2	1	1	1	1	1	1	3	3	5	2	6	4	3	3	2	1	1	4	3	4	3	2	4	2	4	3	4	3	4	3	4	4	4
1788	2	4	3	3	3	3	3	3	3	3	3	3	2	2		2	2	2	2	1	1	1	5	1	1	5	1	3	6	2	5	2	2	5	1	5	4	4	4	4	4	4	4	3	3	4	4	4	4
1789	3	3	2	3	3	3	3	2	3	3	3	3	2	2	2	2	2	2	2	1	3	1	5	3	1	6	1	3	5	4	3	2	3	3	4	2	2	3	3	4	4	4	3	4	2	3	3	3	3
1790	4	2	2	3	3	3	3	3	3	3	3	3	2	2	2	2	2	1	2	2	4	2	2	3	4	2	4	4	3	4	2	3	2	3	3	2	4	4	3	2	2	1	2	2	2	1	2	1	1
1791	2	4	3	3	3	3	3	3	3	3	3	3	2	2	2	2	2	2	2	1	1	1	5	2	1	5	1	1	4	1	5	1	1	5	1	5
1792	3	3	3	3	3	3	3	3	3	3	3	3	2	2	2	2	2	2	2	1	3	1	4	3	2	5	2	3	4	2	4	1	3	3	2	4	1	4	3	4	3	3	3	3	4	4	4	3	2
1793	3	3	2	3	2	3	3	3	3	3	3	3	2	1	2	2	2	1	2	1	1	1	4	3	1	5	1	2	4	3	5	2	1	5	2	4	3	4	4	4	4	4	3	4	4	4	4	4	4
1794	3	2	2	3	3	2	3	3	3	3	3	3	2	2	2	2	2	2	2	1	1	1	6	3	1	5	1	3	6	3	5	1	1	4	1	4	3	4	4	3	3	4	4	4	4	3	4	3	3
1795	1	3	3	3	3	3	3	3	3	3	3	3	2	2	2	2	2	1		2	1	1	4	2	2	3	2	3	5	2	4	2	1	5	1	5	4	4	4	4	4	4	3	2	4	3	4	3	4
1796	3	3	2	3	3	2	3	3	3	3	3	3	2	2	2	2	2	2	2	1	1	1	5	2	1	6	1	3	5	4	4	1	4	2	2	2	3	3	4	3	3	4	3	2	2	3	4	2	2
1797	3	1	2	3	3	3	3	3	3	3	3	3	2	1	2	2	1	1	1	3	3	3	4	2	3	4	5	4	3	5	3	3	4	1	3	1	3	3	2	2	1	4	2	1	2	1	3	2	2
1798	3	4	3	3	3	3	3	3	3	3	3	3	2	1	2	2	2	2	2	1	2	2	5	3	1	2	2	2	5	3	5	1	2	5	1	4	2	4	4	2	4	4	4	2	4	3	4	2	2
1799	2	3	3	3	3	3	3	2	3	3	3	3	2	2	2	2	2	2	2	1	1	1	4	2	1	5	2	3	5	3	4	1	5	5	2	5	3	4	4	3	4	3	4	3	4	4	4	4	4
1800	2	3	3	3	3	3	3	3	3	3	3	3	2	2	2	2	2	2	2	1	4	2	5	1	1	5	1	3	6	3	5	1	1	5	1	5	2	4	4	4	4	4	4	4	4	3	4	2	3
1801	2	3	3	3	3	3	3	3	3	3	3	3	2	2	2	2	2	2	2	1	1	1	5	2	1	5	2	3	5	2	5	1	1	4	1	5	3	3	3	4	4	4	3	4	3	3	4	3	4
1802	3	3	2	3	3	3	3	3	3	3	3	3	1	2	2	2	2	2	2	1	2	2	4	4	1	4	1	3	3	3	3	1	1	4	1	4	3	4	3	4	2	4	4	3	4	3	3	2	1
1803	2	2	2	3	3	2	3	3	2	2	3	3	2	2	2	2	2	2	2	2	4	2	3	3	4	4	2	3	5	3	4	2	1	3	4	4	3	2	3	3	3	4	4	3	2	3	3	2	3
1804	2	2	2	3	3	2	3	3	2	2	3	3	2	2	2	2	2	2	2	2	4	2	3	3	4	4	2	3	5	3	4	2	1	3	4	4	3	2	3	3	3	4	4	3	2	3	3	2	3
1805	3	1	3	3	3	3	3	3	3	3	3	3	2	2	2	2	2	1	1	2	1	1	2	2	2	3	2	5	3	6	2	3	4	1	2	2	3	3	2	1	2	2	2	2	3	4	3	1	4
1806	3	3	3	3	3	3	3	3	3	3	3	3	2	1	2	2	1	1	1	4	1	1	2	3	4	2	5	5	3	5	1	3	5	1	4	2	3	4	2	3	2	4	1	1	2	2	3	2	1
1807	1	3	3	3	3	3	3	3	3	3	3	3	2	2	2	2	2	2	2	1	1	1	5	1	1	5	2	2	5	3	5	1	5	1	5	1	4	4	4	4	4	4	4	3	4	3	4	4	4
1808	4	4	2	3	3	3	3	3	3	3	3	3	2		2	2	2	2	2	1	1	1	5	3	1	3	3	2	4	2	5	1	1	3	5	2	2	3	4	4	4	4	2	4	4	4	4	4	4
1809	2	3	2	3	3	3	3	3	3	3	3	3	2	2	2	2	2	2	2	1	1	1	4	3	1	5	1	3	5	5	4	1	3	4	1	4	2	4	4	4	4	4	2	4	3	4	4	3	3
1810	3	1	3	3	3	3	3	3	3	3	3	3	2	2	2	2	2	2	2	1	1	1	4	2	2	4	2	3	3	3	3	2	2	5	2	4	4	4	3	4	3	4	3	3	4	3	3	2	3
1811	3	2	3	3	3	3	3	3	3	3	3	3	2	2	2	2	2	2	2	1	1	1	5	1	1	4	2	1	4	3	4		1	4	1	4	3	4	4		4	4	3	3	4	4	4	1	4
1812	1	3	3	3	3	3	3	3	3	3	3	3	2	2	2	2	2	2	2	1	1	1	6	2	1	5	1	3	5	3	5	1	1	5	1	5	3	4	4	4	4	3	4	4	4	4	4	3	4
1813	2	2	2	3	3	2	3	3	3	3	3	3	2	2	2	2	2	2	2	1	1	1	5	2	1	5	2	2	5	3	5	2	1	4	1	4	3	3	4	3	3	4	4	3	2	4	4	4	4
1814	3	2	3	3	3	3	3		3	3	3	3	2	2	2	2		1	1	1	2	1	4	3	2	5	3	3	4	3	4	1	1	5	3	4	4	3	4	3	4	3	4	3	2	2	4	4	2
1815	3	3	3	3	3	2	3	3	2	3	3	3	2	1	2	2	2	1	1	2	1	1	4	3	3	4	3	4	4	4	3	2	2	5	3	4	3	4	3	3	3	4	2	2	3	3	3	2	3
1816	2	3	3	3	3	3	3	3	3	3	3	3	2	2	2	2	2	2	2	1	1	1	4	3	3	3	2	2	4	3	4	1	1	5	1	5	2	4	3	4	3	4	3	3	4	4	3	3	2
1817	2	3	3	3	3	3	3	3	3	3	3	3	2	2	2	2	2	2	2	1	1	1	4	1	1	5	1	3	5	4	4	1	2	4	1	5	3	3	4	3	4	4	4	4	4	4	3	2	4
1818	3	3	3	3	3	3	3	3	3	3	3	3	2	1	2	2	2	1	1	2	1	1	5	3	2	3	3		5	4	4
1819	3	4	3	3	3	3	3	3	3	3	3	3	2	2	2	2	2	2	2	1	1	1	5	3	1	5	1	3	5	3	5	1	1	4	1	4	3	3	3	2	3	3	2	3	4	4	4	3	3
1820	2	3	3	3	3	3	3	3	3	3	3	3	2	2	2	2	2	2	2	1	1	1	5	2	1	5	2	2	5	3	5	1	1	5	2	5	4	4	4	3	3	4	4	3	4	4	4	4	4
1821	2	3	3	3	3	3	3	3	3	3	3	3	2	2	2	2	2	2	2	1	1	1	5	1	1	5	1	1	5	2	5	1	1	5	3	4	3	3	4	3	4	4	3	4	4	4	4	4	3
1822	3	4	2	3	2	2	3	3	3	2	3	3	1	1	2	2	1	1	1	3	5	3	3	2	4	3	4	4	2	5	2	3	4	2	4	2	1	2	2	4	3	4	4	2	2	1	3	1	1
1823	3	2	2	3	3	3	3	3	3	3	3	3	2	2	2	2	2	2	2	1	2	2	4	2	2	3	2	2	4	3	3	1	1	2	1	4	2	4	4	3	3	3	3	3	4	4	4	3	3
1824	2	3	3	3	3	3	3	3	3	3	3	3	2	2	2	2	2	1	2	2	1	1	4	4	1	3	3	3	3	4	3	2	1	4	3	4	3	4	4	4	4	4	3	3	4	3	4	2	4
1825	2	3	3	3	3	3	3	3	3	3	3	3	2	2	2	2	2	2	2	1	1	1	3	2	2	4	1	3	4	3	3	1	2	5	1	5	3	2	3	4	4	3	4	3	4	4	4	2	3
1826	3	3	2	3	3	3	3	3	3	3	3	3	2	2	2	2	1	1	1	2	3	2	3	4	3	3	3	4	3	4	3	2	1	4	4	4	2	3	2	2	3	3	2	2	2	2	3	2	2
1827	1	3	3	3	3	3	3	3	3	3	3	3	2	2	2	2	2	2	2	1	2	2	5	2	1	5	2	2	5	3	4	1	1	5	1	5	3	4	4	4	3	4	4	3	4	4	4	2	4
1828	3	4	3	3	3	3	3	2	3	3	3	3	2	2	2	1	2	1	1	2	4	1	4	2	2	5	3	4	4	5	3	1	2	5	3	3	2	2	3	2	2	4	1	2	2	3	4	2	4
1829	3	4	2	3	3	2	3	3	3	3	3	3	2	2	2	2	2	2	2	1	2	1	3	1	2	4	2	3	3	4	3	2	1	5	2	2	2	3	3	3	3	4	2	3	2	4	3	2	4
1830	3	1	3	3	3	3	3	3	3	3	3	3	1	1	2	2	2	2	2	1	2	2	3	4	1	4	3	5	4	4	3	1	3	4	1	4	2	4	3	3	2	4	3	3	4	3	3	2	2
1831	2	3	3	3	3	3	3	3	3	3	3	3	2	2	2	2	2	2	2	1	1	1	4	2	2	5	2	3	4	3	4	1	1	2	1	5	3	4	4	4	4	4	3	3	4	4	4	3	2
1832	3	4	3	3	3	3	3	3	3	3	3	3	2	2	2	2	1	1	1	5	1	1	2	4	5	2	5	5	1	6	2	5	2	4	1	4	2	4	2	2	2	4	2	2	2	1	3	1	2
1833	3	3	2	3	2	3	3	3	3	3	3	3	2	2	2	2	2	2	2	1	3	2	4	2	2	4	3	3	5	3	5	1	3	3	3	4	2	1	4	4	3	4	3	4	4	2	3	2	3
1834	3	2	3	3	3	3	3	3	3	3	3	3	2	2	2	2	2	2	2	1	1	1	5	4	2	6	3	4	3	4	3	1	1	2	2	4	3	3	4	3	4	4	3	4	2	4	4	2	4
1835	3	2	2	3	3	3	3	3	3	3	3	3	2	2	2	2	1	1	1	4	1	1	3	3	3	3	3	4	3	3	3	3	4	3	2	3	3	3	3	3	2	3	2	2	3	3	3	2	3
1836	3	4	2	3	3	3	3	3	3	3	3	3	1	1	1	1	2	2	2	2	5	4	2	2	2	3	3	5	4	4	2	3	4	3	2	2	2	3	2	3	2	4	4	3	3	3	3	2	2
1837	2	3	3	3	3	2	3	3	3	3	3	3	2	1	2	2	2	2	2	1	1	1	3	1	2	5	2	3	4	3	4	2	3	4	1	4	3	3	4	4	2	4	3	3	4	4	4	2	3
1838	2	3	2	3	3	2	3	3	3	3	3	3	2	2	2	2	2	2	2	1	3	2	5	2	1	5	2	3	5	3	4	1	1	5	3	4	3	2	4	4	4	4	3	3	4	4	4	3	3
1839	3	4	1	3	2	2	3	3	3	3	3	3	2	1	2	2	1	1	1	4	5	2	3	2	3	2	3	5	4	5	2	3	1	2	4	4	2	2	1	2	1	2	3	2	4	3	4	1	2
1840	3	2	3	3	3	3	3	3	3	3	3	3	2	2	2	2	2	2	2	3	2	1	5	2	1	5	2	3	4	4	4	3	2	4	1	4	3	4	3	4	3	4	2	2	4	3	3	3	3
1841	2	3	1	2	2	2	3	3	3	3	3	3	2	2	2	2	1	2	2	2	3	2	3	2	2	3	2	4	4	4	3	2	1	4	3	4	2	3	3	3	2	4	3	3	2	4	4	2	3
1842	2	1	3	3	3	3	3	2	3	3	3	3	2	2	2	2	2	2	2	2	1	1	5	1	1	4	2	2	5	2	5	1	1	4	2	4	3	3	3	4	3	2	2	2	4	4	4	4	4
[truncated: 144 more columns]
